# Supplementary material for: 2-(4-Chloro­phen­yl)-5-fluoro-3-methyl­sulfinyl-1-benzofuran
Source: Acta Crystallogr Sect E Struct Rep Online. 2010 Jan 16;66(Pt 2):o364. doi: 10.1107/S1600536810001157 (PMC2979798; doi:10.1107/S1600536810001157)
Supplement: Supplementary file 2 [file e-66-0o364-Isup2.hkl]

# 
# h,k,l, Fc-squared, Fo-squared, sigma(Fo-squared) and status flag 
# 
data_I
_shelx_title ' 09VZ IN P-1' 
_shelx_refln_list_code          4 
_shelx_F_calc_maximum      165.49 
_exptl_crystal_F_000       316.00 
_reflns_d_resolution_high  0.7679 
 
loop_ 
 _symmetry_equiv_pos_as_xyz 
 'x, y, z' 
 '-x, -y, -z' 
 
_cell_length_a     7.7088 
_cell_length_b     8.5241 
_cell_length_c    11.6369 
_cell_angle_alpha  74.572 
_cell_angle_beta   70.893 
_cell_angle_gamma  67.109 
 
_shelx_F_squared_multiplier     1.000 
 
loop_ 
 _refln_index_h 
 _refln_index_k 
 _refln_index_l 
 _refln_F_squared_calc 
 _refln_F_squared_meas 
 _refln_F_squared_sigma 
 _refln_observed_status 
   1   0   0      127.00      118.78      1.71 o 
   2   0   0     7797.58     7213.04     99.58 o 
   3   0   0       13.91       13.35      0.46 o 
   4   0   0      596.06      577.77      9.20 o 
   5   0   0       31.58       33.48      1.44 o 
   6   0   0       53.27       67.87      3.56 o 
   7   0   0        7.66       11.67      1.25 o 
   8   0   0        7.33        4.90      1.33 o 
  -8   1   0       19.50       21.49      1.95 o 
  -7   1   0       29.53       26.73      1.73 o 
  -6   1   0        6.26        4.27      0.76 o 
  -5   1   0       86.60       90.11      2.61 o 
  -4   1   0      200.75      186.29      3.93 o 
  -3   1   0      188.80      173.58      3.28 o 
  -2   1   0     2460.22     2362.95     42.03 o 
  -1   1   0       80.32       83.41      1.60 o 
   0   1   0     1435.47     1490.71     26.94 o 
   1   1   0     1283.85     1327.58     23.68 o 
   2   1   0    27386.31    23889.72    492.72 o 
   3   1   0      893.62      947.44     13.94 o 
   4   1   0     3583.68     3699.65     57.08 o 
   5   1   0       20.95       24.27      0.85 o 
   6   1   0       18.20       14.94      0.96 o 
   7   1   0       20.37       23.11      1.39 o 
   8   1   0       40.07       44.86      2.31 o 
   9   1   0        0.04       -0.73      1.46 o 
  -8   2   0        1.74        1.03      1.52 o 
  -7   2   0       37.51       34.61      2.81 o 
  -6   2   0       28.45       33.88      2.64 o 
  -5   2   0      125.70      109.80      3.04 o 
  -4   2   0      478.59      479.91     10.16 o 
  -3   2   0      858.22      866.79     16.09 o 
  -2   2   0        4.55        9.96      0.55 o 
  -1   2   0     2938.26     2938.67     63.55 o 
   0   2   0     5143.52     4887.03    122.93 o 
   1   2   0      628.34      643.44     12.33 o 
   2   2   0      174.92      153.57      5.01 o 
   3   2   0      189.52      177.77      3.02 o 
   4   2   0     3248.00     3350.53     51.45 o 
   5   2   0        7.30        8.95      0.56 o 
   6   2   0      944.86      974.48     15.45 o 
   7   2   0        2.40        1.25      0.67 o 
   8   2   0       28.54       24.81      1.85 o 
   9   2   0       29.84       29.53      3.42 o 
  -7   3   0       57.75       51.25      5.86 o 
  -6   3   0       10.94       12.65      1.93 o 
  -5   3   0        8.08        8.70      1.52 o 
  -4   3   0       74.70       82.20      3.03 o 
  -3   3   0      601.25      580.81     13.24 o 
  -2   3   0     2067.93     2125.06     43.32 o 
  -1   3   0       31.45       26.49      1.21 o 
   0   3   0     3399.84     3516.06     71.54 o 
   1   3   0     1975.83     2009.42     36.41 o 
   2   3   0      443.23      418.39     11.73 o 
   3   3   0        8.63       20.53      1.04 o 
   4   3   0      917.13      897.14     14.11 o 
   5   3   0       52.04       50.08      1.24 o 
   6   3   0      274.80      308.70      7.09 o 
   7   3   0        7.62       12.33      1.18 o 
   8   3   0      519.99      495.24     13.38 o 
   9   3   0        0.40        2.20      1.95 o 
  -7   4   0        2.18       -0.18      1.58 o 
  -6   4   0       93.57       98.17      5.21 o 
  -5   4   0      190.41      189.97      7.78 o 
  -4   4   0      311.09      309.55      9.81 o 
  -3   4   0       18.90       21.68      1.43 o 
  -2   4   0        2.73        4.76      0.60 o 
  -1   4   0     1732.94     1797.95     34.13 o 
   0   4   0     1647.49     1709.26     41.68 o 
   1   4   0      396.92      395.95      8.42 o 
   2   4   0     1289.93     1259.66     23.33 o 
   3   4   0       39.59       33.34      1.00 o 
   4   4   0       33.62       35.96      1.08 o 
   5   4   0        0.25       -0.11      0.31 o 
   6   4   0      353.60      348.49      6.86 o 
   7   4   0        8.17        8.35      0.91 o 
   8   4   0        2.24        3.61      1.29 o 
   9   4   0        5.58        9.80      1.63 o 
  -6   5   0        0.01       -1.35      1.35 o 
  -5   5   0        0.14       -0.42      1.17 o 
  -4   5   0       30.16       29.36      2.52 o 
  -3   5   0      674.66      645.48     28.52 o 
  -2   5   0      576.75      537.53     14.39 o 
  -1   5   0      250.64      237.39      5.46 o 
   0   5   0      443.94      408.09      8.88 o 
   1   5   0     1294.73     1354.43     27.86 o 
   2   5   0      151.43      161.73      6.11 o 
   3   5   0      511.61      511.59     11.13 o 
   4   5   0      291.66      279.97      5.98 o 
   5   5   0       74.70       74.22      2.18 o 
   6   5   0        0.69        0.11      0.59 o 
   7   5   0       60.86       65.18      2.81 o 
   8   5   0       64.82       62.72      4.64 o 
   9   5   0       29.88       28.31      3.17 o 
  -5   6   0       16.93       15.88      2.40 o 
  -4   6   0       19.65       18.51      3.29 o 
  -3   6   0       17.10       24.23      2.81 o 
  -2   6   0       14.74       17.84      1.99 o 
  -1   6   0      332.43      335.68      8.91 o 
   0   6   0      100.06      107.77      3.73 o 
   1   6   0      390.86      343.09      7.66 o 
   2   6   0      235.83      214.39      5.03 o 
   3   6   0      245.09      257.37      7.06 o 
   4   6   0       34.83       32.11      2.26 o 
   5   6   0      403.51      379.20      9.45 o 
   6   6   0       41.26       41.55      2.17 o 
   7   6   0        0.33       -0.69      0.69 o 
   8   6   0       67.83       75.61      3.71 o 
   9   6   0       56.76       61.98      4.88 o 
  -4   7   0      126.62      137.72     10.74 o 
  -3   7   0       73.11       76.11      4.45 o 
  -2   7   0       10.88        9.20      1.76 o 
  -1   7   0      192.50      199.97      5.87 o 
   0   7   0      123.65      134.81      3.59 o 
   1   7   0       24.23       23.38      1.06 o 
   2   7   0       48.36       49.59      1.55 o 
   3   7   0      121.10      118.41      3.88 o 
   4   7   0      196.02      182.28      6.47 o 
   5   7   0       48.16       47.55      2.20 o 
   6   7   0      104.96      100.61      3.74 o 
   7   7   0      135.97      138.34      5.61 o 
   8   7   0        7.66        6.72      1.83 o 
  -3   8   0       20.98       15.46      2.34 o 
  -2   8   0      290.15      265.76     39.41 o 
  -1   8   0        0.09       -1.03      1.03 o 
   0   8   0       86.40       96.82      2.96 o 
   1   8   0      243.86      250.18      6.03 o 
   2   8   0       52.39       48.59      2.31 o 
   3   8   0       23.69       26.89      1.98 o 
   4   8   0        0.15       -0.69      0.69 o 
   5   8   0      145.55      146.46      7.20 o 
   6   8   0      103.15       96.75      3.70 o 
   7   8   0       10.26       13.17      1.81 o 
   8   8   0       84.65       91.29      7.32 o 
  -2   9   0        1.98        1.43      1.48 o 
  -1   9   0       35.78       34.83      2.98 o 
   0   9   0      175.42      195.93      5.20 o 
   1   9   0       36.49       37.51      3.26 o 
   2   9   0      110.63      115.97      4.12 o 
   3   9   0       59.36       59.93      3.19 o 
   4   9   0        1.72        1.24      0.94 o 
   5   9   0       80.66       83.80      4.05 o 
   6   9   0        6.35        8.80      1.52 o 
   7   9   0       21.33       23.15      2.32 o 
   0  10   0       77.24       85.75      4.47 o 
   1  10   0       41.23       49.97      3.21 o 
   2  10   0       80.42       91.62      7.08 o 
   3  10   0       38.35       42.68      2.84 o 
   4  10   0      155.00      160.70      6.47 o 
   5  10   0       26.92       26.95      2.40 o 
   6  10   0        4.08        3.45      1.40 o 
  -5 -10   1        6.31        7.22      1.55 o 
  -4 -10   1        1.75       -0.85      1.04 o 
  -3 -10   1        0.17        0.43      0.99 o 
  -2 -10   1       66.23       70.00      8.05 o 
  -1 -10   1        2.02       -0.11      1.11 o 
  -6  -9   1        0.85        0.65      0.99 o 
  -5  -9   1        4.56        5.73      1.38 o 
  -4  -9   1        1.42        0.38      0.94 o 
  -3  -9   1        8.31        6.03      2.07 o 
  -2  -9   1        5.60        5.02      1.17 o 
  -1  -9   1        0.65       -0.50      0.71 o 
   0  -9   1        6.44        2.49      0.89 o 
   1  -9   1        8.40        8.50      1.41 o 
   2  -9   1       40.62       40.36      3.39 o 
  -7  -8   1       14.19       13.43      1.87 o 
  -6  -8   1       36.72       31.97      2.14 o 
  -5  -8   1        0.37       -0.68      0.76 o 
  -4  -8   1        0.09        0.08      0.76 o 
  -3  -8   1        4.57        3.11      1.10 o 
  -2  -8   1        0.07       -0.34      0.65 o 
  -1  -8   1        0.34       -0.30      0.53 o 
   0  -8   1       62.60       71.35      2.19 o 
   1  -8   1        1.67       -0.73      0.73 o 
   2  -8   1       10.75       13.34      1.99 o 
   3  -8   1        0.04       -0.34      1.35 o 
  -8  -7   1       16.23       18.38      2.07 o 
  -7  -7   1      110.09      105.95      4.66 o 
  -6  -7   1       20.16       17.76      1.64 o 
  -5  -7   1      118.91      117.98      3.98 o 
  -4  -7   1       15.36       17.90      2.81 o 
  -3  -7   1        2.07        1.33      0.76 o 
  -2  -7   1        0.19       -0.17      0.38 o 
  -1  -7   1        0.95        0.93      0.43 o 
   0  -7   1       61.58       60.60      1.90 o 
   1  -7   1        0.03        0.04      0.57 o 
   2  -7   1       13.33       16.69      1.99 o 
   3  -7   1        4.49        9.44      1.81 o 
   4  -7   1       63.40       65.82      4.22 o 
  -8  -6   1        5.99        5.98      1.38 o 
  -7  -6   1        9.36       10.76      1.55 o 
  -6  -6   1        3.08        2.52      0.90 o 
  -5  -6   1      120.89      120.18      4.69 o 
  -4  -6   1        1.19        0.57      0.56 o 
  -3  -6   1      134.14      145.44      3.70 o 
  -2  -6   1        4.66        3.79      0.43 o 
  -1  -6   1        4.13        4.29      0.56 o 
   0  -6   1        3.71        2.76      0.60 o 
   1  -6   1        1.27       -0.10      0.48 o 
   2  -6   1        9.31       11.65      1.62 o 
   3  -6   1       16.26       12.29      1.87 o 
   4  -6   1        0.97       -0.11      1.35 o 
   5  -6   1        1.97        0.65      1.40 o 
  -9  -5   1       51.51       49.29      4.39 o 
  -8  -5   1       10.85       11.96      2.20 o 
  -7  -5   1       15.57       14.97      1.63 o 
  -6  -5   1      131.00      126.42      3.79 o 
  -5  -5   1       91.19       93.34      2.94 o 
  -4  -5   1      117.55      123.57      2.91 o 
  -3  -5   1      517.56      567.91     20.59 o 
  -2  -5   1       63.26       67.91      1.95 o 
  -1  -5   1      888.15      969.37     17.95 o 
   0  -5   1       98.70       94.88      2.53 o 
   1  -5   1       24.39       24.31      1.11 o 
   2  -5   1        8.94        4.69      0.79 o 
   3  -5   1        5.28        6.91      0.99 o 
   4  -5   1        7.06        7.74      1.58 o 
   5  -5   1        9.72       11.22      3.29 o 
   6  -5   1        0.20       -1.26      1.26 o 
  -9  -4   1        5.16        2.24      1.35 o 
  -8  -4   1       92.99       92.51      4.30 o 
  -7  -4   1       54.31       55.68      2.04 o 
  -6  -4   1       18.73       18.65      1.13 o 
  -5  -4   1        0.02       -0.40      0.40 o 
  -4  -4   1      134.51      136.33      2.85 o 
  -3  -4   1      145.04      142.45      2.91 o 
  -2  -4   1      337.36      367.05      9.41 o 
  -1  -4   1      526.88      646.20     12.06 o 
   0  -4   1        0.04        0.62      0.32 o 
   1  -4   1     1188.43     1327.29     27.31 o 
   2  -4   1        2.74        3.52      0.45 o 
   3  -4   1       76.26       74.34      2.64 o 
   4  -4   1       26.96       19.94      2.05 o 
   5  -4   1        0.46        0.00      1.11 o 
   6  -4   1        2.97        2.50      1.40 o 
   7  -4   1        1.79        1.42      1.62 o 
  -9  -3   1       74.40       71.61      3.78 o 
  -8  -3   1      122.59      133.75      6.22 o 
  -7  -3   1      148.81      135.69      4.60 o 
  -6  -3   1      123.22      122.89      2.61 o 
  -5  -3   1       14.30       14.07      0.72 o 
  -4  -3   1        0.91        1.52      0.39 o 
  -3  -3   1       83.12       94.35      1.89 o 
  -2  -3   1        0.28        0.54      0.22 o 
  -1  -3   1      415.35      415.76      7.30 o 
   0  -3   1      185.05      189.81      4.21 o 
   1  -3   1      286.21      382.15      8.17 o 
   2  -3   1      108.29      117.74      3.01 o 
   3  -3   1      184.82      215.70      5.31 o 
   4  -3   1        0.12        0.69      0.65 o 
   5  -3   1        0.10       -0.40      0.94 o 
   6  -3   1       32.66       31.28      2.70 o 
   7  -3   1        0.75        1.76      3.05 o 
  -9  -2   1       47.94       50.27      4.39 o 
  -8  -2   1       22.49       23.53      3.90 o 
  -7  -2   1      135.66      146.03      5.33 o 
  -6  -2   1       28.28       31.19      1.13 o 
  -5  -2   1      777.73      766.21     12.20 o 
  -4  -2   1       61.91       57.35      1.54 o 
  -3  -2   1      221.97      223.64      3.74 o 
  -2  -2   1      321.31      359.74      6.76 o 
  -1  -2   1      687.84      684.39     12.23 o 
   0  -2   1        1.62        1.60      0.25 o 
   1  -2   1      211.68      216.78      6.36 o 
   2  -2   1        1.76        0.64      0.19 o 
   3  -2   1       80.93       93.21      2.34 o 
   4  -2   1       21.42       21.37      0.99 o 
   5  -2   1      191.50      193.47      5.61 o 
   6  -2   1       12.40       13.89      5.49 o 
   7  -2   1        9.95        8.04      3.66 o 
   8  -2   1       51.91       57.22      6.95 o 
  -9  -1   1       20.18       25.13      3.17 o 
  -8  -1   1       30.83       31.58      1.92 o 
  -7  -1   1       72.75       73.47      3.21 o 
  -6  -1   1        7.20        8.02      0.93 o 
  -5  -1   1       44.83       49.79      1.35 o 
  -4  -1   1       65.12       76.60      2.44 o 
  -3  -1   1     1166.23     1104.33     18.31 o 
  -2  -1   1       26.28       29.95      0.72 o 
  -1  -1   1        1.67        1.02      0.16 o 
   0  -1   1        1.46        2.29      0.12 o 
   1  -1   1      774.08      800.60     13.47 o 
   2  -1   1     1975.40     1988.42     35.83 o 
   3  -1   1       28.76       31.70      0.94 o 
   4  -1   1      100.02      106.51      2.46 o 
   5  -1   1        0.00        0.41      0.48 o 
   6  -1   1        4.54        2.75      0.70 o 
   7  -1   1       30.57       30.75      2.18 o 
   8  -1   1       21.81       21.46      2.70 o 
  -8   0   1      349.41      347.81     12.61 o 
  -7   0   1        0.00       -0.61      0.66 o 
  -6   0   1      141.95      120.83      4.50 o 
  -5   0   1       98.00       88.01      1.83 o 
  -4   0   1       69.46       65.25      1.41 o 
  -3   0   1      199.96      216.27      3.63 o 
  -2   0   1     1094.36     1161.53     18.15 o 
  -1   0   1     1558.06     1547.50     22.29 o 
   0   0   1      425.54      449.73      6.77 o 
   1   0   1      347.23      375.62      7.98 o 
   2   0   1      384.85      373.38      6.02 o 
   3   0   1      206.43      196.32      3.34 o 
   4   0   1      425.93      422.74      7.43 o 
   5   0   1       97.27       92.74      2.24 o 
   6   0   1       67.64       67.27      3.70 o 
   7   0   1       26.48       26.06      1.64 o 
   8   0   1        0.17       -0.66      0.84 o 
   9   0   1        0.05       -0.68      1.91 o 
  -8   1   1        2.25        2.90      1.07 o 
  -7   1   1      306.22      305.87     11.05 o 
  -6   1   1      203.51      205.29      5.62 o 
  -5   1   1       92.07       77.97      2.41 o 
  -4   1   1      352.51      320.13      5.65 o 
  -3   1   1      385.22      370.40      6.01 o 
  -2   1   1        9.10        7.96      0.35 o 
  -1   1   1     1607.56     1607.12     32.26 o 
   0   1   1     1749.39     1730.61     48.25 o 
   1   1   1       87.30       84.60      1.51 o 
   2   1   1      741.91      767.28     11.31 o 
   3   1   1     1714.57     1758.64     25.73 o 
   4   1   1       57.41       51.59      1.29 o 
   5   1   1       62.54       69.27      1.51 o 
   6   1   1        4.64        2.55      0.62 o 
   7   1   1        2.99        1.36      0.65 o 
   8   1   1       18.37       18.89      1.66 o 
   9   1   1       21.19       21.04      3.17 o 
  -8   2   1        1.88        0.00      1.52 o 
  -7   2   1      105.80      108.72      5.32 o 
  -6   2   1       39.42       35.16      2.33 o 
  -5   2   1      553.89      531.75     14.09 o 
  -4   2   1       66.16       66.71      1.81 o 
  -3   2   1       63.70       56.05      1.16 o 
  -2   2   1      370.03      359.84      7.66 o 
  -1   2   1      189.01      177.18      5.49 o 
   0   2   1     2029.68     2037.58     48.47 o 
   1   2   1     2711.55     2663.39     70.16 o 
   2   2   1    10471.10    10085.00    179.50 o 
   3   2   1      738.09      747.25     11.87 o 
   4   2   1     1077.82     1133.69     18.92 o 
   5   2   1      656.80      673.44     10.75 o 
   6   2   1        2.05        0.92      0.47 o 
   7   2   1       74.52       79.76      2.31 o 
   8   2   1        1.59        3.78      1.38 o 
   9   2   1       28.28       28.52      2.52 o 
  -7   3   1      121.41      141.29     10.25 o 
  -6   3   1        6.40        3.71      1.95 o 
  -5   3   1       66.50       70.96      3.03 o 
  -4   3   1      361.32      342.31     16.66 o 
  -3   3   1     1220.68     1172.62     22.17 o 
  -2   3   1      101.86       90.57      2.17 o 
  -1   3   1      694.64      723.29     17.67 o 
   0   3   1      500.08      525.79     10.99 o 
   1   3   1       15.12       24.39      0.84 o 
   2   3   1     2219.33     2376.86     65.48 o 
   3   3   1       94.64      100.83      3.73 o 
   4   3   1     3435.96     3541.51     53.91 o 
   5   3   1        0.75        1.20      0.43 o 
   6   3   1      771.55      794.15     13.34 o 
   7   3   1      357.54      353.96      8.54 o 
   8   3   1       39.79       41.21      2.04 o 
   9   3   1       49.39       46.85      4.39 o 
  -7   4   1       15.85       12.69      2.93 o 
  -6   4   1      139.05      143.56      6.67 o 
  -5   4   1      201.60      198.73      9.03 o 
  -4   4   1      102.54      107.37      3.80 o 
  -3   4   1        4.06        2.11      0.74 o 
  -2   4   1      249.80      214.24      7.62 o 
  -1   4   1      199.86      186.85      4.58 o 
   0   4   1     1567.15     1530.28     31.22 o 
   1   4   1      396.32      402.53      9.19 o 
   2   4   1      102.31       94.74      2.57 o 
   3   4   1      644.69      672.36     16.70 o 
   4   4   1      669.50      685.47     17.19 o 
   5   4   1        2.42        2.93      1.02 o 
   6   4   1      321.13      334.22      9.12 o 
   7   4   1        3.43        2.31      0.63 o 
   8   4   1       68.41       62.47      2.93 o 
   9   4   1      157.90      156.59      6.25 o 
  -6   5   1        1.75       -1.25      1.40 o 
  -5   5   1        0.90        0.10      1.46 o 
  -4   5   1      189.80      196.59      6.13 o 
  -3   5   1      569.30      570.46     17.70 o 
  -2   5   1      575.50      582.49     15.81 o 
  -1   5   1      279.47      295.63     10.32 o 
   0   5   1      106.31      116.39      4.54 o 
   1   5   1        2.29        1.83      0.53 o 
   2   5   1      194.81      181.38      4.02 o 
   3   5   1       14.22       11.24      2.68 o 
   4   5   1       59.82       55.81      2.73 o 
   5   5   1      322.26      329.80      7.03 o 
   6   5   1      102.92      107.61      3.66 o 
   7   5   1        4.43        2.51      0.77 o 
   8   5   1       58.89       52.47      4.15 o 
   9   5   1       31.58       33.26      3.05 o 
  -5   6   1       29.42       38.33      3.28 o 
  -4   6   1      175.67      183.84      7.78 o 
  -3   6   1       53.25       62.29      2.83 o 
  -2   6   1       20.30       11.96      2.20 o 
  -1   6   1      177.42      165.99      4.42 o 
   0   6   1     1534.26     1594.30     38.36 o 
   1   6   1      273.49      246.54     13.59 o 
   2   6   1      955.98     1002.28     18.54 o 
   3   6   1        0.52        0.13      0.46 o 
   4   6   1        9.93        8.51      1.10 o 
   5   6   1      183.58      183.39      6.11 o 
   6   6   1        4.66        3.01      0.97 o 
   7   6   1      222.48      209.39      6.35 o 
   8   6   1       31.40       26.93      2.93 o 
   9   6   1        1.30        0.00      1.46 o 
  -4   7   1       89.71       91.67      6.22 o 
  -3   7   1        0.03       -1.22      1.22 o 
  -2   7   1      471.50      467.36     12.63 o 
  -1   7   1        8.75       14.86      1.39 o 
   0   7   1      266.67      256.55      7.11 o 
   1   7   1       42.10       40.38      1.60 o 
   2   7   1      466.17      489.58      8.88 o 
   3   7   1       40.87       23.67      2.44 o 
   4   7   1      733.75      731.87     21.48 o 
   5   7   1        2.57        2.22      0.87 o 
   6   7   1       24.37       24.60      2.12 o 
   7   7   1       63.07       57.23      3.11 o 
   8   7   1       67.46       65.38      6.34 o 
   9   7   1       99.46       88.83      6.10 o 
  -3   8   1      149.41      150.99      7.04 o 
  -2   8   1       33.47       38.33      3.16 o 
  -1   8   1      111.34      119.74      5.57 o 
   0   8   1      407.85      431.70     11.44 o 
   1   8   1        0.59        1.27      0.65 o 
   2   8   1      307.68      299.82      8.23 o 
   3   8   1       29.20       27.42      3.17 o 
   4   8   1       95.56       88.36      3.97 o 
   5   8   1       46.15       48.99      2.84 o 
   6   8   1      243.06      240.78      7.07 o 
   7   8   1        3.75        4.52      1.29 o 
   8   8   1        4.91        2.07      1.21 o 
  -2   9   1       66.28       71.02      4.45 o 
  -1   9   1       31.52       31.43      2.80 o 
   0   9   1       26.53       27.46      2.33 o 
   1   9   1      200.10      208.05      7.91 o 
   2   9   1       96.03       99.80      3.69 o 
   3   9   1        2.32        2.42      1.11 o 
   4   9   1      261.17      259.08      8.97 o 
   5   9   1       16.91       15.83      1.81 o 
   6   9   1       12.16       11.81      1.83 o 
   7   9   1        5.88        7.11      1.55 o 
   0  10   1       12.96       17.81      4.15 o 
   1  10   1        0.03       -0.33      1.09 o 
   2  10   1       12.66       24.16      2.93 o 
   3  10   1       73.13       69.07      3.71 o 
   4  10   1       11.19       11.12      2.32 o 
   5  10   1        3.74        4.36      1.35 o 
   6  10   1      165.90      160.52      6.64 o 
  -4 -10   2       36.61       35.50      2.67 o 
  -3 -10   2        3.93        2.56      1.21 o 
  -2 -10   2       85.21       92.66     10.25 o 
  -1 -10   2       98.88      143.11     13.54 o 
  -6  -9   2       32.00       30.69      2.57 o 
  -5  -9   2        0.29       -0.81      0.81 o 
  -4  -9   2       90.20       88.89      4.30 o 
  -3  -9   2      175.93      180.10      6.81 o 
  -2  -9   2        2.34        1.69      0.94 o 
  -1  -9   2      189.64      190.47     15.25 o 
   0  -9   2      213.02      228.36     10.69 o 
   1  -9   2       81.23      104.03      4.18 o 
  -7  -8   2        0.08       -0.49      1.04 o 
  -6  -8   2        3.26        4.03      1.21 o 
  -5  -8   2       18.08       19.01      1.90 o 
  -4  -8   2       76.61       67.08      3.44 o 
  -3  -8   2       12.66       13.45      1.63 o 
  -2  -8   2      376.63      350.26     11.21 o 
  -1  -8   2      142.61      150.81      3.88 o 
   0  -8   2      140.45      146.68      3.57 o 
   1  -8   2      377.21      379.71     17.33 o 
   2  -8   2       52.66       57.98      2.94 o 
   3  -8   2        1.30        4.05      1.62 o 
  -8  -7   2       57.97       53.19      3.36 o 
  -7  -7   2       27.20       30.47      2.40 o 
  -6  -7   2        1.09        1.04      0.94 o 
  -5  -7   2       16.78       16.92      1.51 o 
  -4  -7   2      127.92      122.39      4.92 o 
  -3  -7   2      105.88      105.77      4.31 o 
  -2  -7   2       25.29       25.00      1.39 o 
  -1  -7   2      314.26      313.23      6.42 o 
   0  -7   2      752.27      750.81     15.64 o 
   1  -7   2        3.32        6.07      1.07 o 
   2  -7   2      341.32      337.87     14.40 o 
   3  -7   2      192.80      193.90      8.02 o 
   4  -7   2        4.78        6.05      1.81 o 
  -8  -6   2        1.97        0.30      1.11 o 
  -7  -6   2        7.22        6.11      1.38 o 
  -6  -6   2       80.08       83.59      3.40 o 
  -5  -6   2       73.79       73.41      2.92 o 
  -4  -6   2       34.81       41.40      3.54 o 
  -3  -6   2      174.72      170.21      4.54 o 
  -2  -6   2      358.15      338.89      7.13 o 
  -1  -6   2        1.24        0.67      0.41 o 
   0  -6   2      230.55      227.19      4.81 o 
   1  -6   2      550.91      528.55     11.52 o 
   2  -6   2      223.01      202.85      9.88 o 
   3  -6   2      136.64      132.60      5.86 o 
   4  -6   2      274.56      261.38     11.47 o 
   5  -6   2       78.03       68.80      4.40 o 
  -8  -5   2       43.26       43.44      3.90 o 
  -7  -5   2        3.66        3.34      1.11 o 
  -6  -5   2        2.78        2.71      0.90 o 
  -5  -5   2       11.86       11.23      1.05 o 
  -4  -5   2      423.09      405.00      8.22 o 
  -3  -5   2      460.11      450.51      9.98 o 
  -2  -5   2      490.31      519.52     11.34 o 
  -1  -5   2      628.16      604.59     11.45 o 
   0  -5   2      113.22      105.31      2.47 o 
   1  -5   2      131.53      133.14      3.36 o 
   2  -5   2      255.76      251.55      5.77 o 
   3  -5   2      129.14      119.06      5.27 o 
   4  -5   2       12.43        8.71      1.70 o 
   5  -5   2      143.08      138.28      6.32 o 
   6  -5   2       74.52       72.45      4.51 o 
  -8  -4   2       29.28       29.09      2.40 o 
  -7  -4   2       43.63       46.92      2.59 o 
  -6  -4   2       38.30       41.16      1.89 o 
  -5  -4   2       20.54       20.57      1.07 o 
  -4  -4   2      208.86      217.13      4.68 o 
  -3  -4   2       76.54       66.22      1.71 o 
  -2  -4   2      594.18      596.24     14.76 o 
  -1  -4   2      141.66      169.28      3.27 o 
   0  -4   2     2389.77     2449.60     44.48 o 
   1  -4   2      636.73      611.22     12.87 o 
   2  -4   2       47.46       50.44      1.59 o 
   3  -4   2      224.78      238.12      6.58 o 
   4  -4   2      186.62      180.49      7.19 o 
   5  -4   2       60.24       54.27      3.40 o 
   6  -4   2        0.23        0.44      1.22 o 
   7  -4   2       84.82       86.60      5.86 o 
  -8  -3   2       40.16       37.82      2.67 o 
  -7  -3   2       24.85       20.95      1.59 o 
  -6  -3   2       37.70       37.86      1.67 o 
  -5  -3   2       30.96       30.67      1.28 o 
  -4  -3   2      147.25      145.26      3.34 o 
  -3  -3   2       86.80       92.15      2.08 o 
  -2  -3   2     1706.21     1716.79     32.79 o 
  -1  -3   2       20.08       12.44      0.49 o 
   0  -3   2      258.84      293.85      5.65 o 
   1  -3   2       33.75       59.86      1.65 o 
   2  -3   2     1000.89      972.64     21.20 o 
   3  -3   2      145.12      143.51      3.35 o 
   4  -3   2      291.44      298.85     10.46 o 
   5  -3   2      268.00      268.45      9.76 o 
   6  -3   2       94.68       84.96      4.51 o 
   7  -3   2        3.83        1.87      1.52 o 
  -8  -2   2        5.09        6.28      1.55 o 
  -7  -2   2       16.85       16.38      1.32 o 
  -6  -2   2      276.12      291.26      5.73 o 
  -5  -2   2       22.22       25.60      1.23 o 
  -4  -2   2      583.08      571.90      9.82 o 
  -3  -2   2      440.38      436.09      7.71 o 
  -2  -2   2      137.31      142.99      2.83 o 
  -1  -2   2       13.22       12.11      0.69 o 
   0  -2   2     3819.07     3834.45     71.65 o 
   1  -2   2       29.37       42.40      1.13 o 
   2  -2   2     1051.98     1103.57     37.91 o 
   3  -2   2      196.65      243.65      5.25 o 
   4  -2   2      303.63      276.32      5.54 o 
   5  -2   2       96.52       98.58      4.45 o 
   6  -2   2      260.19      263.26      9.69 o 
   7  -2   2      122.61      122.11      5.66 o 
   8  -2   2        1.68       -0.34      1.95 o 
  -8  -1   2       22.27       23.35      1.78 o 
  -7  -1   2       29.77       34.39      1.96 o 
  -6  -1   2        2.49        2.48      0.72 o 
  -5  -1   2       53.47       54.35      1.37 o 
  -4  -1   2      534.46      502.62     12.22 o 
  -3  -1   2      375.26      382.04      6.62 o 
  -2  -1   2     2112.99     2124.76     32.88 o 
  -1  -1   2       10.03       12.41      0.60 o 
   0  -1   2     1963.19     2079.22     42.43 o 
   1  -1   2      496.93      499.83      9.20 o 
   2  -1   2     1090.06     1108.75     30.10 o 
   3  -1   2      140.02      157.97      2.93 o 
   4  -1   2     1220.81     1197.94     23.76 o 
   5  -1   2        4.29        1.56      0.48 o 
   6  -1   2       79.99       73.38      4.35 o 
   7  -1   2        0.02       -0.64      0.64 o 
   8  -1   2      183.62      178.80      7.98 o 
  -8   0   2        3.85        1.42      2.56 o 
  -7   0   2       38.84       39.76      1.88 o 
  -6   0   2      163.10      176.39      4.65 o 
  -5   0   2        3.36        3.18      0.53 o 
  -4   0   2      113.32      101.19      2.20 o 
  -3   0   2      345.85      341.51      7.08 o 
  -2   0   2      237.92      240.08      3.97 o 
  -1   0   2      923.33      937.23     15.39 o 
   0   0   2        5.60        8.11      0.30 o 
   1   0   2      299.65      331.38      5.02 o 
   2   0   2     1043.88     1039.15     19.85 o 
   3   0   2       62.65       61.34      1.30 o 
   4   0   2       12.73        7.46      0.53 o 
   5   0   2      166.82      180.80      3.79 o 
   6   0   2      691.14      680.25     19.53 o 
   7   0   2        0.78        0.38      0.68 o 
   8   0   2       30.84       34.86      2.66 o 
   9   0   2       18.68       22.92      2.42 o 
  -8   1   2       15.70       12.99      1.85 o 
  -7   1   2        0.28       -0.80      0.80 o 
  -6   1   2       75.38       76.71      2.79 o 
  -5   1   2        7.62        9.37      0.95 o 
  -4   1   2      117.81      123.97      5.04 o 
  -3   1   2      234.39      215.38      5.24 o 
  -2   1   2     1384.48     1348.97     20.65 o 
  -1   1   2        0.78        0.41      0.23 o 
   0   1   2     1131.92     1208.56     22.50 o 
   1   1   2     1161.21     1175.22     19.71 o 
   2   1   2        0.36        0.18      0.15 o 
   3   1   2       13.66       13.78      0.70 o 
   4   1   2     1318.36     1251.33     21.15 o 
   5   1   2      372.63      356.10      6.45 o 
   6   1   2       79.67       88.20      2.33 o 
   7   1   2      157.18      167.85      5.22 o 
   8   1   2      130.40      135.37      4.57 o 
   9   1   2        7.20        8.67      1.76 o 
  -7   2   2        2.89        1.61      0.92 o 
  -6   2   2      206.88      206.65      5.35 o 
  -5   2   2        7.42        7.45      0.87 o 
  -4   2   2      300.04      280.99      6.92 o 
  -3   2   2      191.26      203.26      3.66 o 
  -2   2   2       14.95       16.80      0.78 o 
  -1   2   2       48.29       53.73      1.98 o 
   0   2   2      295.92      281.86      7.03 o 
   1   2   2     1596.07     1558.45     31.42 o 
   2   2   2     1079.35     1079.88     21.08 o 
   3   2   2       75.08       76.77      2.13 o 
   4   2   2       62.54       69.01      2.06 o 
   5   2   2      655.46      659.52     11.01 o 
   6   2   2      900.70      898.55     14.28 o 
   7   2   2        9.80        8.72      1.70 o 
   8   2   2      284.85      282.25     14.52 o 
   9   2   2       66.15       71.98      5.37 o 
  -7   3   2        0.01       -1.02      1.35 o 
  -6   3   2       13.39       10.84      1.93 o 
  -5   3   2       90.36       93.32      3.68 o 
  -4   3   2      109.99      109.70      3.83 o 
  -3   3   2      298.37      294.17      5.64 o 
  -2   3   2      466.21      441.41      8.77 o 
  -1   3   2      779.72      875.37     18.16 o 
   0   3   2       18.23       15.86      1.11 o 
   1   3   2       85.06      104.41      5.00 o 
   2   3   2      539.76      517.43     14.67 o 
   3   3   2      993.19     1022.96     18.28 o 
   4   3   2      399.49      369.79      5.93 o 
   5   3   2       44.88       44.91      1.96 o 
   6   3   2      119.01      122.99      2.61 o 
   7   3   2      534.48      536.74     12.44 o 
   8   3   2       44.80       44.41      2.88 o 
   9   3   2       55.03       66.08      4.39 o 
  -6   4   2       62.35       62.41      4.05 o 
  -5   4   2       27.18       27.72      2.45 o 
  -4   4   2       80.99       72.97      4.43 o 
  -3   4   2       56.81       57.58      2.49 o 
  -2   4   2        2.48        2.25      0.45 o 
  -1   4   2       53.86       48.12      1.81 o 
   0   4   2        0.02       -0.13      0.28 o 
   1   4   2      773.66      845.39     20.50 o 
   2   4   2      247.62      224.98      5.54 o 
   3   4   2       41.10       33.59      3.03 o 
   4   4   2      130.24      134.13      2.85 o 
   5   4   2     1480.54     1447.11     25.91 o 
   6   4   2       82.49       75.89      2.07 o 
   7   4   2        0.56        1.67      0.59 o 
   8   4   2       71.54       76.94      3.93 o 
   9   4   2      210.86      196.93     10.98 o 
  -6   5   2       22.97       21.44      2.70 o 
  -5   5   2       45.91       42.62      3.28 o 
  -4   5   2      119.97      123.66      4.43 o 
  -3   5   2       93.00       99.39      4.33 o 
  -2   5   2      110.26      123.98      3.89 o 
  -1   5   2      256.66      260.74      7.15 o 
   0   5   2        4.13        3.37      0.67 o 
   1   5   2       10.81        9.86      0.88 o 
   2   5   2        3.47        2.34      0.37 o 
   3   5   2      282.52      290.04      8.89 o 
   4   5   2      540.72      562.37     11.33 o 
   5   5   2       56.63       56.34      3.34 o 
   6   5   2      819.85      819.17     16.52 o 
   7   5   2      298.11      308.70      6.88 o 
   8   5   2       64.32       62.59      3.26 o 
   9   5   2       17.70       22.40      2.11 o 
  -5   6   2       12.56       11.88      2.21 o 
  -4   6   2        0.34       -1.34      1.34 o 
  -3   6   2        3.11        3.23      0.99 o 
  -2   6   2      133.00      122.57      4.15 o 
  -1   6   2      100.53       94.56      5.12 o 
   0   6   2      157.22      165.81      9.37 o 
   1   6   2       99.00      100.18      5.26 o 
   2   6   2      235.51      228.06      5.86 o 
   3   6   2       35.87       32.50      2.32 o 
   4   6   2      173.74      165.40      4.95 o 
   5   6   2      379.90      387.92      8.24 o 
   6   6   2      220.14      219.63      5.13 o 
   7   6   2      199.47      194.84      8.08 o 
   8   6   2      259.04      266.16     13.42 o 
   9   6   2        0.90        0.00      1.22 o 
  -4   7   2       32.84       35.49      3.28 o 
  -3   7   2       49.46       52.41      3.09 o 
  -2   7   2       21.05       25.84      3.80 o 
  -1   7   2       93.40       98.88      3.57 o 
   0   7   2       11.97        8.36      1.57 o 
   1   7   2        2.16        5.96      1.12 o 
   2   7   2      373.96      364.15      8.16 o 
   3   7   2        8.54        5.58      0.81 o 
   4   7   2       15.30       15.35      1.22 o 
   5   7   2       46.06       47.01      1.94 o 
   6   7   2      228.64      231.91      6.68 o 
   7   7   2      140.17      128.10      5.09 o 
   8   7   2        8.01        4.83      1.21 o 
   9   7   2      155.83      141.78      8.05 o 
  -3   8   2        0.03       -0.74      1.48 o 
  -2   8   2       26.23       25.93      3.90 o 
  -1   8   2       19.70       18.61      2.21 o 
   0   8   2       13.74       16.02      2.99 o 
   1   8   2      132.79      132.80      4.23 o 
   2   8   2       60.09       65.43      6.38 o 
   3   8   2       52.95       42.93      2.50 o 
   4   8   2      631.18      619.47     18.55 o 
   5   8   2        9.82       11.12      1.62 o 
   6   8   2      115.98      117.74      4.12 o 
   7   8   2        7.38        7.14      1.95 o 
   8   8   2       11.72       13.64      1.81 o 
  -2   9   2       12.55       15.14      2.44 o 
  -1   9   2        4.84        4.86      1.70 o 
   0   9   2        9.23        8.54      1.66 o 
   1   9   2       32.09       33.65      3.66 o 
   2   9   2      100.31      104.44      6.10 o 
   3   9   2       31.93       32.43      2.32 o 
   4   9   2        4.03        5.36      1.29 o 
   5   9   2        3.67        1.91      0.99 o 
   6   9   2      447.75      444.12     25.50 o 
   7   9   2        0.13        0.26      0.99 o 
   8   9   2      107.03      117.24      7.44 o 
   0  10   2        3.90        4.39      2.93 o 
   1  10   2        1.42        1.07      1.01 o 
   2  10   2        2.49        2.68      1.71 o 
   3  10   2       62.07       65.89      4.88 o 
   4  10   2       49.33       50.14      3.02 o 
   5  10   2       72.85       72.69      3.90 o 
   6  10   2       24.20       26.78      2.50 o 
  -5  -9   3       86.05       92.34      5.61 o 
  -4  -9   3       94.40       88.59      4.40 o 
  -3  -9   3        1.18        0.98      1.04 o 
  -2  -9   3       18.46       19.22      1.98 o 
  -1  -9   3       56.46       55.84      4.27 o 
   0  -9   3       19.04       18.29      1.98 o 
   1  -9   3       26.74       28.77      3.66 o 
  -6  -8   3        0.70        0.73      1.46 o 
  -5  -8   3       15.04       17.05      1.98 o 
  -4  -8   3       42.00       41.08      2.67 o 
  -3  -8   3      135.23      135.03      5.43 o 
  -2  -8   3       20.92       18.40      1.81 o 
  -1  -8   3       33.26       34.28      1.58 o 
   0  -8   3       58.96       63.08      2.22 o 
   1  -8   3       28.37       27.03      2.00 o 
   2  -8   3        6.31        9.31      1.52 o 
   3  -8   3       12.20       10.49      1.61 o 
  -7  -7   3        1.40        0.49      1.04 o 
  -6  -7   3      160.15      157.25      6.30 o 
  -5  -7   3      138.47      134.44      4.55 o 
  -4  -7   3        0.42        0.14      0.76 o 
  -3  -7   3       58.64       58.73      3.02 o 
  -2  -7   3       61.04       58.16      2.30 o 
  -1  -7   3       27.54       28.75      1.40 o 
   0  -7   3       14.36       16.55      1.01 o 
   1  -7   3       25.82       28.40      1.51 o 
   2  -7   3        1.45        1.32      0.97 o 
   3  -7   3       11.55       13.18      1.54 o 
   4  -7   3       20.90       22.88      2.57 o 
  -8  -6   3       17.00       21.30      2.24 o 
  -7  -6   3      126.70      126.80      5.35 o 
  -6  -6   3       74.69       72.77      3.62 o 
  -5  -6   3      100.22      104.80      3.80 o 
  -4  -6   3      429.72      421.23     11.04 o 
  -3  -6   3      300.43      277.93      7.27 o 
  -2  -6   3       81.87       82.31      2.77 o 
  -1  -6   3      467.69      464.59      9.07 o 
   0  -6   3       11.12       10.30      0.95 o 
   1  -6   3       26.85       22.65      1.10 o 
   2  -6   3        2.27        3.84      0.91 o 
   3  -6   3        1.78        1.03      1.34 o 
   4  -6   3        0.08       -0.13      1.71 o 
   5  -6   3        6.46        8.90      2.07 o 
  -8  -5   3        4.90        5.86      1.95 o 
  -7  -5   3       10.15        8.81      1.46 o 
  -6  -5   3       47.72       45.49      2.35 o 
  -5  -5   3      161.92      154.06      4.92 o 
  -4  -5   3        5.30        5.40      0.67 o 
  -3  -5   3      436.12      452.11     10.04 o 
  -2  -5   3      453.60      433.37     10.61 o 
  -1  -5   3       19.86       18.79      0.91 o 
   0  -5   3      855.24      881.48     16.49 o 
   1  -5   3      537.35      540.97     10.41 o 
   2  -5   3      248.60      247.23      5.72 o 
   3  -5   3      157.88      148.34      6.15 o 
   4  -5   3       13.53       10.12      1.70 o 
   5  -5   3        0.01       -0.84      1.17 o 
   6  -5   3        5.84        3.10      1.76 o 
  -8  -4   3       33.74       40.26      3.90 o 
  -7  -4   3       36.99       36.92      3.42 o 
  -6  -4   3        0.11       -0.59      0.59 o 
  -5  -4   3       80.59       81.06      2.32 o 
  -4  -4   3      285.75      270.05      5.80 o 
  -3  -4   3      257.35      241.88      5.15 o 
  -2  -4   3       95.90       88.54      2.43 o 
  -1  -4   3      920.12      926.78     19.13 o 
   0  -4   3       74.19       78.34      1.93 o 
   1  -4   3      167.90      182.82      3.85 o 
   2  -4   3      431.79      431.17      9.33 o 
   3  -4   3       28.34       27.80      2.05 o 
   4  -4   3      368.79      358.29     14.64 o 
   5  -4   3       35.19       32.00      2.64 o 
   6  -4   3       30.71       24.72      2.70 o 
   7  -4   3        0.80        0.30      1.40 o 
  -8  -3   3       13.73       13.54      1.98 o 
  -7  -3   3       55.57       59.13      2.36 o 
  -6  -3   3       78.69       84.16      2.27 o 
  -5  -3   3        9.59       10.06      0.85 o 
  -4  -3   3      236.44      225.34      6.29 o 
  -3  -3   3      742.62      731.16     13.34 o 
  -2  -3   3      260.42      243.88      5.08 o 
  -1  -3   3      237.03      259.42      6.96 o 
   0  -3   3      768.13      735.83     13.63 o 
   1  -3   3      465.53      470.45      8.92 o 
   2  -3   3       20.93       16.33      0.79 o 
   3  -3   3      245.41      251.14      5.13 o 
   4  -3   3      136.86      127.76      5.32 o 
   5  -3   3        8.62        6.99      1.52 o 
   6  -3   3      111.47      105.38      5.14 o 
   7  -3   3       11.88       12.03      2.11 o 
  -8  -2   3       30.09       25.62      5.86 o 
  -7  -2   3        0.64       -0.66      0.80 o 
  -6  -2   3       30.72       30.45      1.36 o 
  -5  -2   3      115.22      100.89      2.69 o 
  -4  -2   3      183.75      164.40      3.21 o 
  -3  -2   3       54.59       57.56      1.52 o 
  -2  -2   3     1286.16     1231.99     33.66 o 
  -1  -2   3      518.08      500.18     10.69 o 
   0  -2   3      558.11      615.32     11.39 o 
   1  -2   3     1454.30     1573.22     28.63 o 
   2  -2   3        8.02        6.69      0.67 o 
   3  -2   3        1.68        1.25      0.33 o 
   4  -2   3        9.54        7.51      0.82 o 
   5  -2   3      193.05      188.14     10.98 o 
   6  -2   3       92.81       90.62      4.48 o 
   7  -2   3        7.27        7.79      1.81 o 
   8  -2   3       93.04       87.44      4.97 o 
  -8  -1   3        4.83        3.58      1.17 o 
  -7  -1   3      180.70      188.88      6.79 o 
  -6  -1   3       40.77       46.53      1.94 o 
  -5  -1   3       56.47       50.24      1.35 o 
  -4  -1   3      416.88      404.73      7.15 o 
  -3  -1   3      957.86      930.90     15.62 o 
  -2  -1   3       78.55       79.46      1.79 o 
  -1  -1   3     1656.05     1701.53     32.17 o 
   0  -1   3     1847.78     1989.05     50.54 o 
   1  -1   3       23.86       15.96      0.67 o 
   2  -1   3      399.63      410.88      8.09 o 
   3  -1   3      407.03      382.16      6.55 o 
   4  -1   3        0.21       -0.33      0.33 o 
   5  -1   3        3.78        4.12      0.91 o 
   6  -1   3        0.64        0.40      0.60 o 
   7  -1   3       85.37       82.12      3.65 o 
   8  -1   3       13.17       10.32      2.05 o 
  -8   0   3       24.83       22.69      1.86 o 
  -7   0   3        9.27        9.26      1.38 o 
  -6   0   3       36.04       37.66      2.40 o 
  -5   0   3      536.67      542.10      9.97 o 
  -4   0   3       83.71       90.64      2.00 o 
  -3   0   3     1371.82     1338.48     23.54 o 
  -2   0   3     1106.35     1062.50     18.68 o 
  -1   0   3      202.90      210.70      4.23 o 
   0   0   3     1927.67     2104.11     33.93 o 
   1   0   3     3731.48     3814.48     57.60 o 
   2   0   3      192.32      197.55      4.08 o 
   3   0   3       74.80       71.43      1.58 o 
   4   0   3      104.38       90.00      3.29 o 
   5   0   3      453.20      443.88      9.01 o 
   6   0   3       27.91       25.97      1.64 o 
   7   0   3       60.95       55.36      3.27 o 
   8   0   3        5.11        7.65      1.18 o 
   9   0   3       23.02       22.98      1.69 o 
  -7   1   3       32.92       31.82      1.77 o 
  -6   1   3       41.22       35.05      1.75 o 
  -5   1   3        0.14       -0.13      0.63 o 
  -4   1   3      402.54      380.26      8.39 o 
  -3   1   3     1200.20     1164.60     19.03 o 
  -2   1   3     1782.53     1689.12     29.35 o 
  -1   1   3     2692.23     2737.75     47.08 o 
   0   1   3        9.94        8.54      0.44 o 
   1   1   3       33.30       37.19      0.80 o 
   2   1   3      507.72      514.02      7.79 o 
   3   1   3      432.02      438.44      6.89 o 
   4   1   3        0.14       -0.11      0.26 o 
   5   1   3       74.41       70.01      1.72 o 
   6   1   3       59.77       56.39      1.84 o 
   7   1   3      103.76       98.82      3.51 o 
   8   1   3        7.28        8.46      1.17 o 
   9   1   3       90.86       85.54      6.83 o 
  -7   2   3       63.81       58.90      2.95 o 
  -6   2   3      184.11      188.41      8.04 o 
  -5   2   3       41.33       42.88      2.47 o 
  -4   2   3      541.60      508.74      9.96 o 
  -3   2   3      768.65      716.95     13.80 o 
  -2   2   3      588.83      592.36      9.85 o 
  -1   2   3      180.17      178.66      5.42 o 
   0   2   3     5384.20     5236.65    151.34 o 
   1   2   3     2467.65     2351.02     91.38 o 
   2   2   3        9.33        6.79      0.33 o 
   3   2   3       12.38       17.04      0.52 o 
   4   2   3      197.80      188.52      3.41 o 
   5   2   3      287.86      269.55      4.79 o 
   6   2   3        3.00        1.81      0.70 o 
   7   2   3       51.92       52.01      2.65 o 
   8   2   3       14.65       12.07      1.81 o 
   9   2   3        1.81        2.36      1.59 o 
  -7   3   3       36.72       39.81      3.28 o 
  -6   3   3       27.88       25.23      2.15 o 
  -5   3   3      335.89      327.34      9.28 o 
  -4   3   3      163.13      162.38      5.14 o 
  -3   3   3        0.06        2.06      1.13 o 
  -2   3   3     1960.18     1947.76     34.07 o 
  -1   3   3     1235.81     1262.04     28.19 o 
   0   3   3      557.71      627.97     15.48 o 
   1   3   3      135.19      128.60      4.83 o 
   2   3   3     1070.59     1003.61     18.49 o 
   3   3   3      847.84      856.84     18.67 o 
   4   3   3       59.81       47.24      1.72 o 
   5   3   3      263.57      244.95      4.85 o 
   6   3   3      173.70      167.71      3.58 o 
   7   3   3        0.39        1.24      1.30 o 
   8   3   3       21.47       24.26      2.22 o 
   9   3   3       28.09       33.25      2.64 o 
  -6   4   3      171.93      176.86      7.61 o 
  -5   4   3       51.15       54.30      2.90 o 
  -4   4   3      703.39      696.28     17.90 o 
  -3   4   3     1091.24     1045.74     26.01 o 
  -2   4   3        1.33        0.91      0.47 o 
  -1   4   3       56.74       41.72      1.50 o 
   0   4   3     1919.18     1932.01     46.43 o 
   1   4   3     1404.66     1447.76     60.90 o 
   2   4   3      956.04     1010.15     28.47 o 
   3   4   3        1.86        0.24      0.31 o 
   4   4   3       13.91        8.73      0.97 o 
   5   4   3      355.70      356.56      6.84 o 
   6   4   3      104.43      105.93      3.00 o 
   7   4   3      129.00      133.49      3.17 o 
   8   4   3        3.90        3.33      0.88 o 
   9   4   3       37.16       31.72      3.66 o 
  -6   5   3       16.03       14.15      2.93 o 
  -5   5   3       38.95       34.41      5.12 o 
  -4   5   3      263.56      256.45      7.66 o 
  -3   5   3       94.44       98.63      3.72 o 
  -2   5   3     2092.81     2026.81     41.74 o 
  -1   5   3      360.23      331.45      8.81 o 
   0   5   3      607.04      629.96     15.79 o 
   1   5   3      127.25      104.96      2.76 o 
   2   5   3     1048.03     1031.07     29.16 o 
   3   5   3      884.67      891.50     25.28 o 
   4   5   3     1094.12     1120.66     22.10 o 
   5   5   3      128.30      109.26      2.59 o 
   6   5   3        1.36        0.89      0.66 o 
   7   5   3       29.18       26.70      1.24 o 
   8   5   3       80.69       84.40      2.99 o 
   9   5   3       10.45       11.47      2.68 o 
  -5   6   3       41.59       42.18      3.51 o 
  -4   6   3       94.44       96.40      4.00 o 
  -3   6   3      100.63      103.05      3.94 o 
  -2   6   3      181.53      172.64      5.41 o 
  -1   6   3      383.83      396.30     12.31 o 
   0   6   3     1277.56     1245.17     30.53 o 
   1   6   3       14.64        6.58      1.22 o 
   2   6   3      391.05      399.14     11.91 o 
   3   6   3       93.93       88.34      3.45 o 
   4   6   3      219.70      211.25      5.22 o 
   5   6   3        6.29        6.78      1.29 o 
   6   6   3      682.22      720.52     16.31 o 
   7   6   3        4.82        5.83      0.92 o 
   8   6   3       88.39      100.88      9.15 o 
   9   6   3        5.56        9.03      1.95 o 
  -4   7   3        3.91        2.75      1.76 o 
  -3   7   3      234.48      248.25      7.63 o 
  -2   7   3      193.11      197.59      6.26 o 
  -1   7   3       73.40       65.51      2.74 o 
   0   7   3       14.85       13.18      1.90 o 
   1   7   3      681.54      706.91     15.19 o 
   2   7   3      730.10      725.86     21.05 o 
   3   7   3        1.13        3.62      0.86 o 
   4   7   3      302.88      290.49      8.15 o 
   5   7   3      173.25      160.61      4.65 o 
   6   7   3        1.65        1.44      0.74 o 
   7   7   3       56.71       62.31      3.41 o 
   8   7   3       46.79       51.56      2.93 o 
   9   7   3       12.46       10.01      2.20 o 
  -3   8   3        3.16        3.45      1.85 o 
  -2   8   3      124.70      134.31      4.92 o 
  -1   8   3      125.38      136.19     13.79 o 
   0   8   3       59.80       60.91      3.20 o 
   1   8   3        5.59        3.72      0.82 o 
   2   8   3       35.63       47.34      3.66 o 
   3   8   3      525.25      545.16     22.94 o 
   4   8   3       81.15       67.64      5.25 o 
   5   8   3      203.43      210.97      6.18 o 
   6   8   3      225.87      225.58      5.86 o 
   7   8   3       15.21       13.55      1.73 o 
   8   8   3      108.85      112.47      4.92 o 
  -2   9   3      243.21      266.21      8.29 o 
  -1   9   3        3.94        5.54      1.27 o 
   0   9   3      151.13      161.94      6.97 o 
   1   9   3       49.48       53.25      2.61 o 
   2   9   3       58.69       63.08      3.26 o 
   3   9   3       12.07       14.89      2.44 o 
   4   9   3       70.47       75.65      5.12 o 
   5   9   3       62.42       65.63      3.36 o 
   6   9   3        5.35       10.11      1.63 o 
   7   9   3      130.90      140.48      9.15 o 
   8   9   3       22.61       18.96      2.32 o 
   0  10   3      122.24      140.32     10.74 o 
   1  10   3       55.77       62.68      6.26 o 
   2  10   3      224.31      239.57      8.53 o 
   3  10   3       44.25       51.73      4.15 o 
   4  10   3        0.01        0.98      1.46 o 
   5  10   3      159.59      168.87      9.27 o 
   6  10   3       18.44       21.80      2.24 o 
   7  10   3        6.76        9.20      1.70 o 
   3  11   3       89.19      111.03      6.83 o 
   4  11   3       96.48      122.01      7.56 o 
  -4  -9   4      186.09      178.05      7.07 o 
  -3  -9   4       21.76       21.75      2.15 o 
  -2  -9   4        0.94        0.73      0.99 o 
  -1  -9   4       36.43       33.19      3.66 o 
   0  -9   4       50.26       53.03      3.19 o 
  -6  -8   4       11.66       11.28      1.81 o 
  -5  -8   4        0.02        0.04      0.94 o 
  -4  -8   4      198.28      189.74      7.69 o 
  -3  -8   4       83.55       81.74      3.96 o 
  -2  -8   4      352.46      343.48     11.21 o 
  -1  -8   4        9.18        8.77      1.07 o 
   0  -8   4       29.99       31.56      1.88 o 
   1  -8   4       51.36       58.77      3.19 o 
   2  -8   4       24.41       26.15      2.08 o 
  -7  -7   4       10.21        8.31      1.63 o 
  -6  -7   4        5.13        4.64      1.38 o 
  -5  -7   4       34.09       32.41      2.14 o 
  -4  -7   4        9.36       10.34      1.46 o 
  -3  -7   4        0.26       -0.08      0.76 o 
  -2  -7   4      109.31      105.84      3.52 o 
  -1  -7   4       75.02       76.10      3.44 o 
   0  -7   4      108.51       97.42      3.04 o 
   1  -7   4       79.78       77.92      2.64 o 
   2  -7   4       46.15       46.60      2.49 o 
   3  -7   4       33.09       35.28      2.61 o 
   4  -7   4        8.22        6.76      1.49 o 
  -7  -6   4        1.19        0.90      1.11 o 
  -6  -6   4       55.30       55.11      3.19 o 
  -5  -6   4       25.32       23.15      1.79 o 
  -4  -6   4       49.09       48.72      2.40 o 
  -3  -6   4       63.88       61.87      3.31 o 
  -2  -6   4        0.07        0.02      0.50 o 
  -1  -6   4        0.50       -0.20      0.50 o 
   0  -6   4       21.29       16.18      0.99 o 
   1  -6   4       20.24       19.39      1.01 o 
   2  -6   4       46.25       42.03      3.09 o 
   3  -6   4       47.75       44.61      2.43 o 
   4  -6   4       84.89       88.09      3.80 o 
   5  -6   4        6.27        5.73      1.93 o 
  -7  -5   4        0.71        0.64      1.11 o 
  -6  -5   4       19.28       15.23      1.83 o 
  -5  -5   4        2.34        0.11      0.83 o 
  -4  -5   4       99.38       95.10      2.85 o 
  -3  -5   4       10.43        9.38      0.93 o 
  -2  -5   4      142.57      132.21      3.85 o 
  -1  -5   4        0.39       -0.24      0.37 o 
   0  -5   4       34.15       37.04      1.32 o 
   1  -5   4       44.18       37.44      1.34 o 
   2  -5   4        9.81       11.38      0.93 o 
   3  -5   4        0.28       -0.49      0.92 o 
   4  -5   4        0.47       -0.73      0.99 o 
   5  -5   4      136.51      137.30      6.32 o 
   6  -5   4      110.75      115.61      5.86 o 
  -8  -4   4        2.25       -0.24      1.71 o 
  -7  -4   4        2.55        2.16      1.17 o 
  -6  -4   4        9.90        9.04      1.38 o 
  -5  -4   4       21.46       20.07      1.18 o 
  -4  -4   4       35.55       36.68      1.61 o 
  -3  -4   4       22.02       25.75      1.66 o 
  -2  -4   4       91.13      104.92      3.14 o 
  -1  -4   4        1.66        1.85      0.41 o 
   0  -4   4       19.13       17.12      0.82 o 
   1  -4   4        0.46        0.76      0.32 o 
   2  -4   4       32.00       32.16      1.14 o 
   3  -4   4      144.13      127.01      4.25 o 
   4  -4   4        2.90        0.91      1.17 o 
   5  -4   4       91.59       87.48      4.51 o 
   6  -4   4       36.03       34.16      2.93 o 
   7  -4   4       70.50       81.36      4.86 o 
  -8  -3   4       43.92       42.25      4.03 o 
  -7  -3   4       26.35       29.49      2.44 o 
  -6  -3   4        1.33        1.10      0.74 o 
  -5  -3   4       14.24       15.68      1.03 o 
  -4  -3   4       36.62       38.69      1.60 o 
  -3  -3   4       26.47       29.87      1.36 o 
  -2  -3   4        1.66        6.41      0.55 o 
  -1  -3   4       28.54       38.53      2.25 o 
   0  -3   4       18.07       27.53      0.86 o 
   1  -3   4        4.55        5.83      0.43 o 
   2  -3   4      215.58      213.22      4.36 o 
   3  -3   4       64.55       69.39      2.05 o 
   4  -3   4      256.01      229.40      8.41 o 
   5  -3   4      322.98      309.10     11.05 o 
   6  -3   4       30.73       27.04      2.64 o 
   7  -3   4      133.99      134.67      6.32 o 
  -8  -2   4        0.24       -1.22      1.29 o 
  -7  -2   4        6.26        7.94      1.29 o 
  -6  -2   4       54.19       54.28      1.88 o 
  -5  -2   4       19.76       19.10      1.25 o 
  -4  -2   4       12.74       16.10      1.09 o 
  -3  -2   4      340.87      343.47      7.11 o 
  -2  -2   4       62.23       57.26      1.63 o 
  -1  -2   4      885.61     1026.92     18.16 o 
   0  -2   4       38.97       48.41      1.40 o 
   1  -2   4       63.73       77.21      1.77 o 
   2  -2   4        9.42        4.76      0.31 o 
   3  -2   4      133.16      145.74      3.66 o 
   4  -2   4      127.07      131.11      4.33 o 
   5  -2   4       53.01       50.30      3.90 o 
   6  -2   4      497.79      477.11     16.05 o 
   7  -2   4       80.63       81.56      4.45 o 
   8  -2   4      125.13      135.36      6.32 o 
  -8  -1   4        8.59        6.19      1.36 o 
  -7  -1   4       14.51       13.37      1.54 o 
  -6  -1   4       10.50        9.26      1.11 o 
  -5  -1   4       20.32       21.16      1.26 o 
  -4  -1   4       83.24       86.16      2.12 o 
  -3  -1   4        7.69        9.19      0.85 o 
  -2  -1   4       28.82       31.12      1.13 o 
  -1  -1   4      251.67      259.64      5.28 o 
   0  -1   4      162.18      206.04      3.80 o 
   1  -1   4      988.05     1132.37     20.64 o 
   2  -1   4      249.12      256.82      5.64 o 
   3  -1   4      141.01      155.95      2.91 o 
   4  -1   4      143.31      124.92      3.64 o 
   5  -1   4      111.24      106.24      3.33 o 
   6  -1   4        1.54        1.63      1.11 o 
   7  -1   4      124.63      124.38      5.98 o 
   8  -1   4      111.45      112.63      6.71 o 
  -7   0   4       15.99       14.31      1.63 o 
  -6   0   4       12.51       13.40      1.37 o 
  -5   0   4       38.00       42.45      1.44 o 
  -4   0   4        0.71        0.05      0.46 o 
  -3   0   4      483.99      462.66      8.54 o 
  -2   0   4      106.90      127.60      3.55 o 
  -1   0   4       65.83       63.96      1.48 o 
   0   0   4       16.85       21.73      0.65 o 
   1   0   4       86.12       85.65      1.53 o 
   2   0   4       92.09       83.48      1.72 o 
   3   0   4        0.29        0.49      0.25 o 
   4   0   4       10.72       11.39      0.64 o 
   5   0   4       35.40       30.87      1.41 o 
   6   0   4       81.49       72.84      4.40 o 
   7   0   4       13.16       11.38      1.20 o 
   8   0   4        2.97        3.63      0.94 o 
   9   0   4       52.15       53.04      2.49 o 
  -7   1   4        1.79        1.12      1.06 o 
  -6   1   4       58.38       57.13      2.29 o 
  -5   1   4        5.61        3.32      0.78 o 
  -4   1   4        3.53        2.69      0.53 o 
  -3   1   4        1.34        4.91      0.71 o 
  -2   1   4       15.56       11.79      0.86 o 
  -1   1   4      128.13      136.52      2.71 o 
   0   1   4      188.38      188.75      3.52 o 
   1   1   4      105.04      101.52      1.65 o 
   2   1   4       19.69       16.91      0.61 o 
   3   1   4      100.94      107.03      1.76 o 
   4   1   4      229.94      228.08      3.72 o 
   5   1   4       76.07       72.63      1.57 o 
   6   1   4      168.87      159.81      4.85 o 
   7   1   4       22.17       21.78      1.52 o 
   8   1   4        6.54        5.54      1.14 o 
   9   1   4        0.56        0.21      1.26 o 
  -7   2   4       33.01       33.43      1.90 o 
  -6   2   4       75.08       71.77      2.64 o 
  -5   2   4       12.75       12.29      1.24 o 
  -4   2   4      229.64      206.61      4.54 o 
  -3   2   4        0.37        2.94      0.51 o 
  -2   2   4       16.26        8.43      0.66 o 
  -1   2   4      112.69      147.23      3.28 o 
   0   2   4      210.56      211.96      4.56 o 
   1   2   4        1.06        1.06      0.23 o 
   2   2   4      169.24      193.25      3.30 o 
   3   2   4      108.45      113.49      2.26 o 
   4   2   4        9.10       11.98      0.49 o 
   5   2   4       96.93       96.18      2.13 o 
   6   2   4        1.26       -0.37      0.38 o 
   7   2   4       74.49       74.04      2.77 o 
   8   2   4       16.85       18.10      2.05 o 
   9   2   4        2.00        1.56      1.34 o 
  -6   3   4       51.29       53.23      2.93 o 
  -5   3   4       57.42       55.81      2.11 o 
  -4   3   4        9.36       12.47      1.06 o 
  -3   3   4      354.29      349.84      8.48 o 
  -2   3   4      216.96      201.16      3.69 o 
  -1   3   4      540.34      585.44      8.99 o 
   0   3   4        3.07        1.61      0.42 o 
   1   3   4      386.68      448.52      9.59 o 
   2   3   4        3.80        4.05      0.38 o 
   3   3   4      210.44      227.80      4.22 o 
   4   3   4      106.14      121.16      2.79 o 
   5   3   4       72.80       66.96      1.44 o 
   6   3   4      160.81      159.03      3.14 o 
   7   3   4        9.84        9.02      1.01 o 
   8   3   4       22.07       22.85      2.22 o 
   9   3   4       21.68       23.82      2.29 o 
  -6   4   4       11.66       10.85      2.44 o 
  -5   4   4        9.29       16.45      2.29 o 
  -4   4   4       36.19       35.45      2.26 o 
  -3   4   4       20.36       18.32      1.28 o 
  -2   4   4       15.57       13.98      1.11 o 
  -1   4   4       87.73       81.47      2.09 o 
   0   4   4      106.52       90.84      4.90 o 
   1   4   4      737.47      774.79     16.17 o 
   2   4   4      230.95      236.89      4.64 o 
   3   4   4      235.14      258.08      4.68 o 
   4   4   4       92.12      103.78      2.55 o 
   5   4   4        0.07       -0.34      0.40 o 
   6   4   4       69.13       68.64      2.38 o 
   7   4   4       61.21       64.21      2.32 o 
   8   4   4        6.52        6.62      1.43 o 
   9   4   4       14.94       16.04      3.42 o 
  10   4   4       26.40       33.76      7.69 o 
  -5   5   4        0.79       -1.20      1.20 o 
  -4   5   4        6.21        7.10      1.39 o 
  -3   5   4       13.14       16.14      1.77 o 
  -2   5   4       20.06       20.37      1.25 o 
  -1   5   4        0.10       -0.38      0.45 o 
   0   5   4        2.67        4.19      0.68 o 
   1   5   4        7.53        9.56      0.68 o 
   2   5   4        2.24        3.59      0.59 o 
   3   5   4       13.26       17.61      1.31 o 
   4   5   4        5.68        4.78      1.09 o 
   5   5   4       12.25       18.75      1.40 o 
   6   5   4       13.37       13.91      1.03 o 
   7   5   4        2.03        0.80      0.68 o 
   8   5   4       20.37       21.57      1.59 o 
   9   5   4        8.94       10.20      1.95 o 
  -5   6   4       96.93      104.41      9.76 o 
  -4   6   4        0.40        0.93      1.25 o 
  -3   6   4      200.04      204.13      6.41 o 
  -2   6   4        0.84        1.20      0.92 o 
  -1   6   4      103.59      112.41      3.25 o 
   0   6   4        3.88        5.01      0.91 o 
   1   6   4       10.29       12.85      0.90 o 
   2   6   4       10.69        7.98      1.88 o 
   3   6   4        8.33       13.91      1.71 o 
   4   6   4       24.47       25.07      3.05 o 
   5   6   4       88.37       88.84      2.89 o 
   6   6   4      208.74      219.08      8.91 o 
   7   6   4       12.59       14.14      2.53 o 
   8   6   4        5.04        3.25      1.09 o 
   9   6   4        0.03        0.49      1.22 o 
  -4   7   4       13.82       10.19      2.16 o 
  -3   7   4      115.63      123.89      4.72 o 
  -2   7   4       74.57       73.53      6.00 o 
  -1   7   4      286.64      299.14      7.20 o 
   0   7   4      267.60      257.51      7.35 o 
   1   7   4      185.36      187.83      4.83 o 
   2   7   4       64.64       58.06      2.17 o 
   3   7   4        9.22       10.49      1.71 o 
   4   7   4       29.48       23.67      2.44 o 
   5   7   4       54.82       53.56      2.34 o 
   6   7   4        0.52        0.08      0.85 o 
   7   7   4       52.28       53.54      4.28 o 
   8   7   4       88.30       95.19      7.44 o 
   9   7   4       37.78       31.48      3.17 o 
  -3   8   4       76.63       91.18      4.00 o 
  -2   8   4       21.23       19.16      1.87 o 
  -1   8   4       19.50       19.77      1.79 o 
   0   8   4      237.66      232.95      7.28 o 
   1   8   4      182.28      189.78      7.49 o 
   2   8   4      222.20      218.79     24.52 o 
   3   8   4       10.17       10.01      1.35 o 
   4   8   4       27.79       30.02      2.68 o 
   5   8   4       80.42       77.00      3.65 o 
   6   8   4       23.36       23.35      2.92 o 
   7   8   4       17.07       16.60      1.99 o 
   8   8   4        0.61       -0.24      0.98 o 
   9   8   4       19.01       15.62      2.68 o 
  -1   9   4       71.44       82.81      3.68 o 
   0   9   4        0.60        0.48      0.86 o 
   1   9   4       26.83       23.52      2.52 o 
   2   9   4      233.20      228.92     18.67 o 
   3   9   4       76.39       78.08      8.66 o 
   4   9   4      129.45      146.66      7.81 o 
   5   9   4       37.05       35.87      3.42 o 
   6   9   4        8.91        8.55      1.41 o 
   7   9   4       27.51       23.91      2.93 o 
   8   9   4        2.35        1.71      1.46 o 
   0  10   4        0.39       -1.46      2.44 o 
   1  10   4       92.00      103.14      5.34 o 
   2  10   4        1.03        0.53      1.22 o 
   3  10   4       87.16       88.81      4.51 o 
   4  10   4      103.45       98.98      4.72 o 
   5  10   4        5.50        4.88      1.95 o 
   6  10   4       69.62       72.96      5.37 o 
   7  10   4       14.20       16.59      2.68 o 
   3  11   4      166.77      178.03      7.12 o 
   4  11   4        2.07        5.39      4.51 o 
  -3  -9   5       15.65       17.08      3.17 o 
  -2  -9   5      113.42      116.44      5.17 o 
  -1  -9   5       15.32       10.98      2.44 o 
  -5  -8   5       42.75       42.49      3.02 o 
  -4  -8   5       21.87       20.52      2.15 o 
  -3  -8   5        6.50        6.62      1.83 o 
  -2  -8   5      103.97       97.01      4.40 o 
  -1  -8   5      125.32      130.17      4.27 o 
   0  -8   5       42.22       50.11      2.44 o 
   1  -8   5       14.94       19.51      2.05 o 
   2  -8   5       86.78       82.73      5.86 o 
  -6  -7   5       88.37       89.68      4.49 o 
  -5  -7   5       80.84       84.33      4.22 o 
  -4  -7   5      400.18      381.60     12.42 o 
  -3  -7   5      398.87      380.98     12.25 o 
  -2  -7   5        7.66        7.91      1.07 o 
  -1  -7   5        8.16        9.02      1.07 o 
   0  -7   5      276.30      277.08      7.56 o 
   1  -7   5      265.79      265.19     11.35 o 
   2  -7   5        0.08        0.27      0.91 o 
   3  -7   5       25.63       28.74      2.17 o 
  -7  -6   5       21.43       21.36      2.32 o 
  -6  -6   5        2.99        2.93      1.21 o 
  -5  -6   5       50.38       50.27      3.02 o 
  -4  -6   5      213.97      209.00      6.39 o 
  -3  -6   5       14.87       13.81      1.25 o 
  -2  -6   5     1683.29     1650.06     38.52 o 
  -1  -6   5      434.54      417.73     10.47 o 
   0  -6   5      551.29      542.82     11.58 o 
   1  -6   5       54.06       59.68      2.20 o 
   2  -6   5      175.18      182.84      5.82 o 
   3  -6   5      167.02      166.39      8.12 o 
   4  -6   5       48.51       46.30      2.69 o 
   5  -6   5       26.84       25.53      3.08 o 
  -7  -5   5       10.60       11.52      1.81 o 
  -6  -5   5       78.03       71.29      3.62 o 
  -5  -5   5        1.09        0.04      0.83 o 
  -4  -5   5      193.75      192.01      4.95 o 
  -3  -5   5      339.20      322.76      7.44 o 
  -2  -5   5      181.84      174.39      4.93 o 
  -1  -5   5      113.83      123.66      4.70 o 
   0  -5   5     2326.76     2344.37     42.83 o 
   1  -5   5      178.42      180.10      4.00 o 
   2  -5   5      777.51      754.69     16.35 o 
   3  -5   5       20.03       22.81      1.66 o 
   4  -5   5       46.74       44.55      2.46 o 
   5  -5   5       43.82       38.54      2.46 o 
   6  -5   5       53.34       51.15      3.00 o 
  -7  -4   5        2.86        1.30      2.20 o 
  -6  -4   5       67.37       64.79      3.44 o 
  -5  -4   5      105.38      101.16      4.19 o 
  -4  -4   5       13.21        9.49      0.98 o 
  -3  -4   5      267.84      281.71      6.57 o 
  -2  -4   5      737.80      704.14     15.00 o 
  -1  -4   5      318.13      289.98      7.37 o 
   0  -4   5       42.49       44.45      1.55 o 
   1  -4   5      651.51      660.31     12.51 o 
   2  -4   5     1425.81     1401.61     29.35 o 
   3  -4   5       48.51       45.49      2.28 o 
   4  -4   5      670.64      609.65     16.03 o 
   5  -4   5       90.59       90.02      3.71 o 
   6  -4   5        1.10       -1.17      1.17 o 
  -7  -3   5        9.38        7.16      3.17 o 
  -6  -3   5      145.77      145.73      4.55 o 
  -5  -3   5       11.63       11.84      1.12 o 
  -4  -3   5      647.08      614.34     22.82 o 
  -3  -3   5      214.37      206.05      5.00 o 
  -2  -3   5      236.95      276.72      7.08 o 
  -1  -3   5      505.14      524.39     12.58 o 
   0  -3   5      377.77      373.13      8.05 o 
   1  -3   5      214.46      203.55      4.18 o 
   2  -3   5      226.86      234.19      4.77 o 
   3  -3   5      617.18      581.54     11.64 o 
   4  -3   5      305.14      292.97      8.27 o 
   5  -3   5        6.33        5.89      1.40 o 
   6  -3   5      478.72      455.17     15.77 o 
   7  -3   5       30.73       25.34      2.81 o 
  -7  -2   5       14.17       11.68      1.54 o 
  -6  -2   5      120.48      128.96      4.26 o 
  -5  -2   5       42.75       46.90      1.94 o 
  -4  -2   5       33.34       35.85      1.87 o 
  -3  -2   5      468.54      467.97     10.22 o 
  -2  -2   5     2280.26     2427.58     49.62 o 
  -1  -2   5        9.08        5.23      0.65 o 
   0  -2   5     1398.68     1646.87     46.86 o 
   1  -2   5      532.08      510.29      9.60 o 
   2  -2   5      399.76      390.65      7.48 o 
   3  -2   5      114.43      116.00      2.78 o 
   4  -2   5      503.35      471.05     10.79 o 
   5  -2   5      353.58      332.56     11.50 o 
   6  -2   5        3.79        3.19      1.29 o 
   7  -2   5       18.43       19.65      2.29 o 
   8  -2   5      124.86      133.15      6.71 o 
  -7  -1   5       18.67       19.94      1.82 o 
  -6  -1   5       23.95       24.05      1.77 o 
  -5  -1   5       71.18       77.56      2.54 o 
  -4  -1   5      404.53      408.90     11.20 o 
  -3  -1   5       10.86       12.60      0.67 o 
  -2  -1   5      179.74      161.41      3.58 o 
  -1  -1   5      777.68      778.85     16.25 o 
   0  -1   5     1588.24     1799.83     31.14 o 
   1  -1   5      315.72      372.71     10.89 o 
   2  -1   5     1523.43     1598.59     28.77 o 
   3  -1   5      442.00      417.65      7.75 o 
   4  -1   5       35.86       31.80      1.44 o 
   5  -1   5      136.01      127.92      5.14 o 
   6  -1   5      403.13      392.00     14.28 o 
   7  -1   5        9.36        8.26      2.44 o 
   8  -1   5       23.97       27.75      3.05 o 
  -7   0   5        2.88        0.26      1.04 o 
  -6   0   5       60.92       63.52      2.80 o 
  -5   0   5       79.86       87.08      2.45 o 
  -4   0   5        8.12        5.82      0.69 o 
  -3   0   5      334.77      324.61      6.24 o 
  -2   0   5      611.30      639.14     11.57 o 
  -1   0   5       35.49       42.39      1.28 o 
   0   0   5      370.53      372.06      6.29 o 
   1   0   5     1230.77     1333.19     21.63 o 
   2   0   5      960.26     1090.84     21.47 o 
   3   0   5      530.02      538.58      8.97 o 
   4   0   5      924.67      905.79     16.09 o 
   5   0   5       50.49       45.66      1.68 o 
   6   0   5      120.53      115.28      3.74 o 
   7   0   5      164.87      166.02      5.14 o 
   8   0   5        7.41        5.94      0.97 o 
   9   0   5       34.27       38.55      3.22 o 
  -7   1   5        1.45       -0.62      1.01 o 
  -6   1   5       25.27       23.76      1.83 o 
  -5   1   5       42.62       41.64      1.92 o 
  -4   1   5       26.71       31.09      2.08 o 
  -3   1   5        0.72        0.14      0.44 o 
  -2   1   5      334.59      304.03      5.82 o 
  -1   1   5      461.34      456.64      8.94 o 
   0   1   5      268.49      312.88      5.68 o 
   1   1   5       99.60      103.26      1.75 o 
   2   1   5     2029.97     2126.24     34.68 o 
   3   1   5     1574.00     1615.41     27.90 o 
   4   1   5        3.48        0.75      0.32 o 
   5   1   5     1067.69     1024.11     16.99 o 
   6   1   5      305.98      295.69      8.18 o 
   7   1   5       36.99       38.02      1.91 o 
   8   1   5      118.14      119.48      4.12 o 
   9   1   5       14.76       15.40      1.88 o 
  -7   2   5       44.14       44.44      2.44 o 
  -6   2   5       29.04       31.91      1.84 o 
  -5   2   5        0.66       -0.54      0.67 o 
  -4   2   5      126.17      121.61      3.07 o 
  -3   2   5       15.94       14.50      1.18 o 
  -2   2   5       64.49       65.56      2.38 o 
  -1   2   5       22.00       20.88      1.09 o 
   0   2   5      168.60      136.69      3.23 o 
   1   2   5      461.27      468.09      8.28 o 
   2   2   5        1.46        7.64      0.51 o 
   3   2   5      521.92      513.35      9.03 o 
   4   2   5     1325.65     1380.09     21.89 o 
   5   2   5        3.93        4.98      0.59 o 
   6   2   5      496.34      487.05      8.45 o 
   7   2   5      353.86      351.51      9.62 o 
   8   2   5        4.02        1.90      1.22 o 
   9   2   5       95.21       96.79      8.05 o 
  -6   3   5       60.26       60.16      2.41 o 
  -5   3   5       84.55       85.14      2.88 o 
  -4   3   5        6.79        6.83      1.09 o 
  -3   3   5       88.76       86.44      2.37 o 
  -2   3   5      452.45      430.62      8.01 o 
  -1   3   5        2.35       -0.09      0.37 o 
   0   3   5      186.77      202.99      5.95 o 
   1   3   5        5.71        7.30      0.51 o 
   2   3   5      692.91      651.22     13.93 o 
   3   3   5      489.72      515.80     12.06 o 
   4   3   5      252.57      225.62      4.27 o 
   5   3   5      505.85      501.13      7.91 o 
   6   3   5       99.10       97.89      2.48 o 
   7   3   5      102.74       99.62      5.30 o 
   8   3   5      111.92      110.45      5.00 o 
   9   3   5       14.23       12.16      1.87 o 
  -6   4   5       34.25       37.13      2.79 o 
  -5   4   5        6.91        3.86      1.41 o 
  -4   4   5       61.72       58.22      2.87 o 
  -3   4   5        0.40       -0.66      0.66 o 
  -2   4   5       27.23       24.93      1.40 o 
  -1   4   5      145.22      151.84      3.86 o 
   0   4   5      382.40      350.26      7.07 o 
   1   4   5       56.95       89.35      2.58 o 
   2   4   5      944.78      888.81     16.50 o 
   3   4   5      385.86      358.55      6.95 o 
   4   4   5      135.61      144.61      2.89 o 
   5   4   5       54.60       46.65      1.26 o 
   6   4   5      442.61      430.96      8.31 o 
   7   4   5      119.42      121.28      3.83 o 
   8   4   5        0.10       -0.96      0.96 o 
   9   4   5       54.70       59.15      5.98 o 
  10   4   5       33.53       37.93      6.10 o 
  -5   5   5       19.04       16.52      2.08 o 
  -4   5   5       17.54       17.92      1.90 o 
  -3   5   5       23.39       23.53      1.84 o 
  -2   5   5       60.96       58.99      2.15 o 
  -1   5   5       18.63       17.12      1.12 o 
   0   5   5       36.75       36.95      1.83 o 
   1   5   5      432.97      448.30     11.49 o 
   2   5   5      248.69      218.99      7.27 o 
   3   5   5      363.88      402.14      7.85 o 
   4   5   5      928.83      872.66     18.77 o 
   5   5   5       43.50       41.60      1.51 o 
   6   5   5      109.92      103.99      2.61 o 
   7   5   5      126.06      127.91      3.42 o 
   8   5   5       37.59       39.74      1.99 o 
   9   5   5        0.26        0.64      1.35 o 
  10   5   5        2.58        5.06      4.15 o 
  -4   6   5        8.09        7.01      1.51 o 
  -3   6   5        3.77        2.54      1.14 o 
  -2   6   5       11.04       10.75      1.31 o 
  -1   6   5       35.49       28.63      1.47 o 
   0   6   5      110.86       98.13      3.69 o 
   1   6   5        0.54       -0.28      0.48 o 
   2   6   5      818.53      777.28     18.36 o 
   3   6   5      844.35      831.72     19.53 o 
   4   6   5       18.48       21.04      1.31 o 
   5   6   5      692.51      692.81     15.29 o 
   6   6   5      251.67      243.25      5.61 o 
   7   6   5        3.56        3.96      0.78 o 
   8   6   5       36.04       33.99      3.66 o 
   9   6   5       13.49       11.72      2.05 o 
  -3   7   5        0.95        1.21      1.14 o 
  -2   7   5       11.25       10.02      1.37 o 
  -1   7   5       34.30       36.41      2.06 o 
   0   7   5       25.81       27.07      1.73 o 
   1   7   5       17.53       11.32      1.14 o 
   2   7   5       18.05       15.79      1.13 o 
   3   7   5      182.73      177.74      8.91 o 
   4   7   5      829.09      805.45     19.90 o 
   5   7   5       42.27       43.15      3.21 o 
   6   7   5      302.87      283.40      8.70 o 
   7   7   5      316.80      332.59     11.36 o 
   8   7   5       19.74       19.93      2.17 o 
   9   7   5       22.94       24.71      7.32 o 
  -2   8   5        4.61        4.86      1.50 o 
  -1   8   5       65.23       65.45      3.10 o 
   0   8   5        0.41        0.24      0.79 o 
   1   8   5      231.15      241.53      7.18 o 
   2   8   5      113.39      120.79      4.82 o 
   3   8   5        5.94        4.38      1.34 o 
   4   8   5        8.65        8.94      1.29 o 
   5   8   5      196.79      193.37      5.07 o 
   6   8   5      159.47      157.21      5.16 o 
   7   8   5        8.74       10.13      2.81 o 
   8   8   5       61.10       61.09      3.00 o 
   9   8   5       45.49       43.27      2.92 o 
  -1   9   5       20.62       16.47      1.76 o 
   0   9   5       33.15       38.22      2.31 o 
   1   9   5      117.59      124.56      5.86 o 
   2   9   5      179.49      175.81      9.15 o 
   3   9   5      625.72      621.83     18.88 o 
   4   9   5        9.57        9.89      1.52 o 
   5   9   5       36.12       43.33      4.88 o 
   6   9   5       30.27       33.13      2.54 o 
   7   9   5      103.03      103.32      4.92 o 
   8   9   5       25.83       20.71      2.15 o 
   0  10   5        8.89       10.07      2.07 o 
   1  10   5       39.01       39.54      3.21 o 
   2  10   5       67.77       66.34      3.51 o 
   3  10   5       17.69       19.31      2.56 o 
   4  10   5      346.52      360.20     31.11 o 
   5  10   5      199.67      203.43      7.74 o 
   6  10   5       57.71       60.26      3.68 o 
   7  10   5       31.37       35.86      2.81 o 
   3  11   5      105.54      110.79      6.83 o 
   4  11   5       38.24       35.86      2.81 o 
  -4  -8   6       28.42       25.28      3.17 o 
  -3  -8   6       35.62       36.70      2.74 o 
  -2  -8   6       36.95       36.58      2.67 o 
  -1  -8   6        0.24        0.24      1.04 o 
   0  -8   6        0.03        0.00      1.22 o 
   1  -8   6        4.58        5.45      1.52 o 
  -5  -7   6        7.36        6.23      1.52 o 
  -4  -7   6       36.73       37.22      2.67 o 
  -3  -7   6       26.34       26.05      2.44 o 
  -2  -7   6       27.34       23.74      1.63 o 
  -1  -7   6       58.91       60.15      2.57 o 
   0  -7   6        0.02        0.00      0.86 o 
   1  -7   6       22.21       15.86      1.87 o 
   2  -7   6       53.32       54.55      3.28 o 
   3  -7   6       10.55        7.94      1.45 o 
  -6  -6   6       79.90       81.74      4.22 o 
  -5  -6   6       33.00       32.72      2.59 o 
  -4  -6   6       26.64       24.04      1.93 o 
  -3  -6   6       36.04       31.97      1.82 o 
  -2  -6   6       61.51       59.28      2.48 o 
  -1  -6   6        2.21        2.54      0.71 o 
   0  -6   6        0.70        3.17      1.04 o 
   1  -6   6        7.69        9.24      1.26 o 
   2  -6   6        1.13        2.32      1.03 o 
   3  -6   6        0.00        0.20      0.91 o 
   4  -6   6       51.70       54.95      2.92 o 
  -6  -5   6       20.44       21.72      2.24 o 
  -5  -5   6        3.65        3.15      1.11 o 
  -4  -5   6       98.61       96.92      3.10 o 
  -3  -5   6        0.61       -0.11      0.77 o 
  -2  -5   6       47.52       46.45      2.02 o 
  -1  -5   6       17.89       19.72      1.36 o 
   0  -5   6       18.78       17.06      1.90 o 
   1  -5   6        3.02        0.92      0.61 o 
   2  -5   6        0.07        0.01      0.54 o 
   3  -5   6       36.75       32.30      2.09 o 
   4  -5   6        0.48       -0.84      0.84 o 
   5  -5   6        0.00       -1.03      1.03 o 
  -7  -4   6      176.32      180.13      7.07 o 
  -6  -4   6       87.57       90.47      8.42 o 
  -5  -4   6        6.08        5.90      1.11 o 
  -4  -4   6       91.01       93.13      3.22 o 
  -3  -4   6      101.32       94.98      2.89 o 
  -2  -4   6       11.18        9.81      0.96 o 
  -1  -4   6       95.24       98.99      3.14 o 
   0  -4   6       40.84       43.38      1.86 o 
   1  -4   6      189.40      199.62      4.28 o 
   2  -4   6      236.46      229.46      5.57 o 
   3  -4   6        2.44        2.68      0.85 o 
   4  -4   6       14.43       13.56      1.49 o 
   5  -4   6       59.36       50.90      2.69 o 
   6  -4   6        3.29        3.15      1.20 o 
  -7  -3   6       12.92       14.04      7.44 o 
  -6  -3   6       19.81       22.71      1.73 o 
  -5  -3   6      464.79      479.67     15.09 o 
  -4  -3   6        0.08        0.35      0.71 o 
  -3  -3   6      233.12      239.22      5.79 o 
  -2  -3   6      109.88      100.27      2.87 o 
  -1  -3   6        2.06        1.29      0.57 o 
   0  -3   6      251.62      266.79      6.02 o 
   1  -3   6       84.66       95.14      2.54 o 
   2  -3   6      343.80      355.78      7.00 o 
   3  -3   6       77.46       79.44      2.47 o 
   4  -3   6      277.20      259.40      7.47 o 
   5  -3   6       33.98       34.39      2.14 o 
   6  -3   6       82.79       79.65      3.49 o 
   7  -3   6       45.19       45.04      2.72 o 
  -7  -2   6      144.24      168.17      5.58 o 
  -6  -2   6        0.95        0.88      0.97 o 
  -5  -2   6        2.56        1.70      0.86 o 
  -4  -2   6       68.84       65.43      2.31 o 
  -3  -2   6      510.90      511.70     11.22 o 
  -2  -2   6      155.32      162.57      4.07 o 
  -1  -2   6      273.02      291.86      6.58 o 
   0  -2   6       66.27       79.87      1.80 o 
   1  -2   6      145.23      168.77      3.56 o 
   2  -2   6      144.53      153.29      3.29 o 
   3  -2   6       18.84       18.63      1.13 o 
   4  -2   6      236.11      239.14      6.06 o 
   5  -2   6       20.77       20.49      1.63 o 
   6  -2   6       31.19       31.18      2.05 o 
   7  -2   6       27.03       27.74      2.17 o 
   8  -2   6       24.58       23.80      2.17 o 
  -7  -1   6        3.48        3.10      1.28 o 
  -6  -1   6      162.61      180.87      5.76 o 
  -5  -1   6      369.87      397.46      9.17 o 
  -4  -1   6      108.62      110.52      3.25 o 
  -3  -1   6      610.63      616.52     12.08 o 
  -2  -1   6        0.05        1.59      0.56 o 
  -1  -1   6       53.19       50.65      1.94 o 
   0  -1   6       96.93       98.02      3.25 o 
   1  -1   6      264.33      301.48      6.11 o 
   2  -1   6       35.77       48.01      1.48 o 
   3  -1   6      183.16      194.44      3.88 o 
   4  -1   6       81.66       74.79      2.31 o 
   5  -1   6       24.18       26.22      1.71 o 
   6  -1   6       38.47       38.25      2.14 o 
   7  -1   6        3.56        2.14      1.06 o 
   8  -1   6        2.00        2.15      1.11 o 
  -7   0   6       33.17       34.99      2.28 o 
  -6   0   6        6.80        7.85      1.56 o 
  -5   0   6       74.52       71.91      2.87 o 
  -4   0   6      166.27      170.35      4.41 o 
  -3   0   6      159.91      165.48      3.60 o 
  -2   0   6      735.19      785.40     14.21 o 
  -1   0   6     1190.94     1249.53     23.59 o 
   0   0   6     1587.97     1879.29     35.10 o 
   1   0   6      113.26      126.81      2.85 o 
   2   0   6       67.29       99.87      4.55 o 
   3   0   6      459.23      490.68      8.80 o 
   4   0   6       32.12       28.39      1.26 o 
   5   0   6      562.14      554.92     10.77 o 
   6   0   6       79.12       78.51      2.44 o 
   7   0   6       36.02       35.93      1.59 o 
   8   0   6        7.03        6.60      0.87 o 
   9   0   6        2.12        2.07      1.23 o 
  -6   1   6      126.43      133.46      4.65 o 
  -5   1   6       31.06       32.64      2.03 o 
  -4   1   6       93.65       80.81      3.37 o 
  -3   1   6      341.81      316.21      7.06 o 
  -2   1   6       12.20       11.28      0.75 o 
  -1   1   6       37.00       38.83      2.92 o 
   0   1   6      345.38      366.28      7.27 o 
   1   1   6     1041.13     1117.79     18.09 o 
   2   1   6     2104.13     2470.09     39.50 o 
   3   1   6       90.07       85.31      1.85 o 
   4   1   6      117.92      145.37      2.98 o 
   5   1   6      229.19      231.34      6.13 o 
   6   1   6      115.92      118.24      3.30 o 
   7   1   6      276.29      273.60      6.64 o 
   8   1   6        0.44       -0.28      0.76 o 
   9   1   6       22.18       20.41      1.94 o 
  -6   2   6       28.36       30.87      2.13 o 
  -5   2   6      198.42      196.98      5.79 o 
  -4   2   6       82.47       84.60      2.45 o 
  -3   2   6      136.68      148.33      4.03 o 
  -2   2   6      583.57      553.93     10.25 o 
  -1   2   6      212.87      212.70      4.55 o 
   0   2   6      133.02      139.80      5.04 o 
   1   2   6       13.48       10.01      0.83 o 
   2   2   6      349.20      338.10      6.12 o 
   3   2   6      867.65      945.86     18.32 o 
   4   2   6     1178.39     1197.41     26.18 o 
   5   2   6      303.05      294.91      4.83 o 
   6   2   6       25.71       28.72      1.31 o 
   7   2   6       39.61       39.48      1.72 o 
   8   2   6       31.52       30.35      2.39 o 
   9   2   6       41.41       38.84      2.93 o 
  -6   3   6       65.84       69.87      3.72 o 
  -5   3   6        6.82        6.58      1.09 o 
  -4   3   6      199.48      193.85      5.18 o 
  -3   3   6      220.37      222.35      4.94 o 
  -2   3   6        3.68        5.84      0.88 o 
  -1   3   6      326.30      313.05      6.41 o 
   0   3   6      252.84      255.22      5.76 o 
   1   3   6       10.62       12.70      0.79 o 
   2   3   6      207.61      215.15      4.98 o 
   3   3   6      368.46      358.18      7.20 o 
   4   3   6      108.29      111.05      2.71 o 
   5   3   6        0.01        0.77      0.43 o 
   6   3   6      665.68      650.92     11.02 o 
   7   3   6      114.04      117.75      4.37 o 
   8   3   6       46.68       40.77      6.10 o 
   9   3   6        1.76        2.40      1.40 o 
  -5   4   6       25.29       25.39      2.26 o 
  -4   4   6       15.81       13.93      2.58 o 
  -3   4   6       77.53       75.40      2.21 o 
  -2   4   6      473.00      470.62      9.39 o 
  -1   4   6      167.59      155.91      3.56 o 
   0   4   6       19.31       19.18      0.87 o 
   1   4   6      504.33      466.20      9.93 o 
   2   4   6      384.91      382.96      8.48 o 
   3   4   6        0.04        0.00      0.28 o 
   4   4   6      255.81      248.22      4.70 o 
   5   4   6      296.44      295.05      5.58 o 
   6   4   6       18.43       20.48      1.87 o 
   7   4   6       29.27       27.33      1.65 o 
   8   4   6       38.15       33.58      3.24 o 
   9   4   6        8.10        6.23      1.70 o 
  10   4   6       10.98        7.99      1.93 o 
  -5   5   6       74.06       84.09      4.92 o 
  -4   5   6       91.00       86.92      4.61 o 
  -3   5   6        0.20        0.31      0.91 o 
  -2   5   6       42.89       44.72      1.96 o 
  -1   5   6      166.73      168.36      4.41 o 
   0   5   6      216.52      195.62      4.87 o 
   1   5   6       37.08       31.54      1.81 o 
   2   5   6      166.69      143.83      4.39 o 
   3   5   6      978.51      936.73     17.67 o 
   4   5   6       94.24       99.51      3.67 o 
   5   5   6      280.76      260.57      5.60 o 
   6   5   6      283.45      276.17      5.64 o 
   7   5   6       45.60       41.85      1.86 o 
   8   5   6       31.28       27.91      2.38 o 
   9   5   6        2.13        2.00      1.83 o 
  -4   6   6       62.93       71.78      3.65 o 
  -3   6   6      135.44      147.03      5.26 o 
  -2   6   6       74.60       64.17      2.94 o 
  -1   6   6        5.03        4.96      0.84 o 
   0   6   6       49.91       48.09      1.88 o 
   1   6   6      179.43      175.29      5.95 o 
   2   6   6       98.88       86.70      5.98 o 
   3   6   6        1.08        4.04      0.56 o 
   4   6   6      202.78      194.84      9.86 o 
   5   6   6      190.96      185.31      7.69 o 
   6   6   6       33.10       36.53      3.26 o 
   7   6   6      177.80      178.75      4.49 o 
   8   6   6       27.40       27.41      3.78 o 
   9   6   6        0.47        0.57      2.20 o 
  -3   7   6        0.02        2.05      1.20 o 
  -2   7   6      276.10      286.92      8.58 o 
  -1   7   6      162.91      175.48      4.76 o 
   0   7   6       49.23       36.80      1.76 o 
   1   7   6        6.28        9.18      1.19 o 
   2   7   6      287.79      270.19     10.49 o 
   3   7   6      184.21      170.26      7.69 o 
   4   7   6        0.01       -0.53      0.53 o 
   5   7   6       48.64       45.48      2.64 o 
   6   7   6       69.93       65.12      2.47 o 
   7   7   6       18.14       17.68      1.56 o 
   8   7   6        5.01        4.90      1.14 o 
   9   7   6       24.89       38.31      5.12 o 
  -2   8   6       51.79       48.95      2.77 o 
  -1   8   6       12.31       13.27      1.92 o 
   0   8   6      230.11      234.68      8.92 o 
   1   8   6       96.02      106.66      3.91 o 
   2   8   6        3.30        1.95      1.46 o 
   3   8   6      166.65      169.75      6.28 o 
   4   8   6      127.06      116.09      3.79 o 
   5   8   6       17.08       17.03      1.51 o 
   6   8   6       50.62       52.37      2.26 o 
   7   8   6        9.01        9.60      1.36 o 
   8   8   6       11.35       12.23      1.46 o 
   9   8   6        2.79        2.95      0.98 o 
  -1   9   6      172.37      174.90      6.04 o 
   0   9   6       16.25       20.50      1.73 o 
   1   9   6       45.24       42.22      3.90 o 
   2   9   6      207.74      213.28     11.23 o 
   3   9   6       44.36       49.31      2.92 o 
   4   9   6       80.99       86.95     11.47 o 
   5   9   6       93.40       96.84      4.38 o 
   6   9   6        3.44        5.30      1.54 o 
   7   9   6       46.73       47.38      2.66 o 
   8   9   6        0.33        0.56      0.90 o 
   1  10   6       88.10       98.59      6.59 o 
   2  10   6       53.18       45.63      4.39 o 
   3  10   6       96.72      106.08      5.61 o 
   4  10   6       52.73       53.96      3.26 o 
   5  10   6        3.00        3.10      2.32 o 
   6  10   6      130.81      139.70      5.78 o 
   7  10   6       17.23       15.68      1.80 o 
  -2  -8   7       47.78       50.27      3.16 o 
  -1  -8   7       70.01       68.27      3.71 o 
   0  -8   7       23.33       22.45      2.93 o 
  -4  -7   7       65.59       66.75      3.71 o 
  -3  -7   7       15.56       14.08      1.81 o 
  -2  -7   7        0.08       -0.68      0.68 o 
  -1  -7   7        1.63        1.10      1.04 o 
   0  -7   7       48.17       52.56      3.11 o 
   1  -7   7       29.28       27.58      3.17 o 
   2  -7   7       90.50       93.23      7.32 o 
  -5  -6   7        0.60        0.64      1.22 o 
  -4  -6   7       22.54       22.47      2.15 o 
  -3  -6   7        2.02        1.77      0.89 o 
  -2  -6   7      108.17      104.42      3.61 o 
  -1  -6   7       21.84       22.13      1.54 o 
   0  -6   7        1.11        1.35      1.22 o 
   1  -6   7       77.75       81.94      3.80 o 
   2  -6   7       45.93       48.69      3.02 o 
   3  -6   7        0.59       -0.44      0.91 o 
   4  -6   7      127.55      142.67      5.29 o 
  -6  -5   7       33.63       28.08      2.59 o 
  -5  -5   7        2.63        2.27      2.07 o 
  -4  -5   7      250.05      239.90      6.81 o 
  -3  -5   7       15.96       15.24      1.26 o 
  -2  -5   7       44.45       38.97      1.92 o 
  -1  -5   7        0.47        0.19      0.65 o 
   0  -5   7       42.41       41.22      1.86 o 
   1  -5   7       10.23       10.03      1.38 o 
   2  -5   7      116.56      121.46      3.55 o 
   3  -5   7      310.00      312.78      9.82 o 
   4  -5   7        1.38        2.28      1.06 o 
   5  -5   7       79.87       88.37      4.49 o 
  -6  -4   7       95.61       91.40      5.86 o 
  -5  -4   7        1.96        3.21      1.07 o 
  -4  -4   7       16.34       16.16      1.62 o 
  -3  -4   7       14.05       14.64      1.26 o 
  -2  -4   7      584.64      582.75     12.77 o 
  -1  -4   7       10.82       12.74      1.04 o 
   0  -4   7      266.27      280.40     10.36 o 
   1  -4   7       14.60       14.18      1.06 o 
   2  -4   7       18.49       20.43      1.26 o 
   3  -4   7        6.92        5.37      1.03 o 
   4  -4   7      327.39      314.82      9.07 o 
   5  -4   7      111.64      110.27      4.25 o 
   6  -4   7      111.60      118.30      4.62 o 
  -6  -3   7       11.26       10.70      2.12 o 
  -5  -3   7       14.54       14.47      1.63 o 
  -4  -3   7      117.40      119.93      3.58 o 
  -3  -3   7       37.20       37.85      1.79 o 
  -2  -3   7        5.54        6.88      1.30 o 
  -1  -3   7       21.81       27.29      1.76 o 
   0  -3   7      794.84      774.40     24.14 o 
   1  -3   7      117.31      113.84      3.01 o 
   2  -3   7     1061.12     1045.93     22.14 o 
   3  -3   7        3.74        3.53      0.74 o 
   4  -3   7        8.82        6.94      1.11 o 
   5  -3   7      163.29      157.47      5.28 o 
   6  -3   7      238.68      243.70      7.53 o 
   7  -3   7        0.40       -0.06      1.07 o 
  -6  -2   7        7.97        6.62      2.25 o 
  -5  -2   7       37.40       35.47      2.67 o 
  -4  -2   7       13.47       12.42      1.19 o 
  -3  -2   7       13.85       15.85      1.83 o 
  -2  -2   7       17.74       17.23      1.20 o 
  -1  -2   7        4.53        5.69      0.78 o 
   0  -2   7       38.52       34.31      1.67 o 
   1  -2   7        1.01        0.19      0.36 o 
   2  -2   7      136.55      133.47      3.00 o 
   3  -2   7      670.29      636.27     12.46 o 
   4  -2   7      800.00      770.54     17.19 o 
   5  -2   7      133.66      126.90      4.39 o 
   6  -2   7      115.54      111.50      4.20 o 
   7  -2   7      170.28      170.44      5.82 o 
  -6  -1   7       25.87       26.77      2.57 o 
  -5  -1   7        6.60        6.55      1.12 o 
  -4  -1   7       24.66       26.29      1.57 o 
  -3  -1   7      147.89      150.39      4.01 o 
  -2  -1   7        7.43        5.94      0.91 o 
  -1  -1   7      190.16      190.57      4.59 o 
   0  -1   7        1.02       -0.01      0.44 o 
   1  -1   7        9.86        9.42      0.92 o 
   2  -1   7      654.07      628.16     12.06 o 
   3  -1   7       36.87       38.21      1.39 o 
   4  -1   7      228.15      215.43      4.66 o 
   5  -1   7      532.54      507.20     13.28 o 
   6  -1   7       93.31       97.78      3.68 o 
   7  -1   7      131.16      133.18      4.71 o 
   8  -1   7       41.08       46.85      2.74 o 
  -6   0   7        4.76        1.30      1.23 o 
  -5   0   7        0.58        0.24      0.99 o 
  -4   0   7        9.47       10.17      1.11 o 
  -3   0   7       12.34       12.90      0.99 o 
  -2   0   7       68.15       73.23      1.99 o 
  -1   0   7      232.70      258.61      5.43 o 
   0   0   7      194.35      184.14      3.98 o 
   1   0   7      358.02      387.85      7.70 o 
   2   0   7      524.27      570.98     11.03 o 
   3   0   7      468.45      471.32      9.09 o 
   4   0   7      545.58      534.06     10.37 o 
   5   0   7       86.24       81.79      2.12 o 
   6   0   7      649.30      660.59     14.68 o 
   7   0   7      102.77      104.27      3.16 o 
   8   0   7        7.23        7.41      1.37 o 
  -6   1   7       41.89       39.97      2.81 o 
  -5   1   7        0.47       -0.56      1.01 o 
  -4   1   7       30.10       29.40      1.95 o 
  -3   1   7       19.40       17.76      1.14 o 
  -2   1   7        1.68        1.90      0.63 o 
  -1   1   7       72.98       80.44      4.12 o 
   0   1   7       46.92       55.51      1.70 o 
   1   1   7        0.10        0.64      0.39 o 
   2   1   7      154.61      148.58      2.79 o 
   3   1   7       32.06       42.28      1.25 o 
   4   1   7      890.85      921.00     22.16 o 
   5   1   7      297.90      305.79      6.24 o 
   6   1   7       25.26       25.39      1.34 o 
   7   1   7      224.15      230.43      5.76 o 
   8   1   7      265.68      277.47      6.91 o 
   9   1   7        0.05       -0.33      1.09 o 
  -6   2   7       61.18       63.39      3.07 o 
  -5   2   7        5.81        4.88      1.25 o 
  -4   2   7       90.99       90.20      2.67 o 
  -3   2   7       10.93        9.67      1.12 o 
  -2   2   7       52.52       53.80      1.79 o 
  -1   2   7       10.84       13.20      1.05 o 
   0   2   7      203.67      219.36      4.26 o 
   1   2   7      418.60      463.63     10.86 o 
   2   2   7     1027.73     1123.59     19.48 o 
   3   2   7      635.70      674.79     17.35 o 
   4   2   7       81.87       88.21      2.03 o 
   5   2   7        3.94        3.27      0.54 o 
   6   2   7      229.92      238.88      5.08 o 
   7   2   7      192.86      189.13      4.81 o 
   8   2   7        1.16        1.19      1.07 o 
   9   2   7      117.93      124.26      6.10 o 
  -5   3   7       58.37       58.80      2.80 o 
  -4   3   7       23.58       24.79      1.60 o 
  -3   3   7       46.63       43.61      2.36 o 
  -2   3   7       72.98       67.74      2.51 o 
  -1   3   7        0.45       -0.29      0.57 o 
   0   3   7       16.91       18.18      1.05 o 
   1   3   7        7.51        5.47      0.84 o 
   2   3   7       68.82       76.56      1.94 o 
   3   3   7       15.24       21.25      1.05 o 
   4   3   7     1582.56     1651.35     31.72 o 
   5   3   7      261.11      286.89      5.42 o 
   6   3   7      511.86      518.42     10.54 o 
   7   3   7       10.13       11.79      1.81 o 
   8   3   7       57.39       55.89      3.28 o 
   9   3   7      110.51      115.63      5.38 o 
  -5   4   7        0.99        0.30      1.22 o 
  -4   4   7        7.30        7.10      0.96 o 
  -3   4   7       34.08       29.36      1.85 o 
  -2   4   7        3.90        4.33      0.80 o 
  -1   4   7       11.57        6.50      0.89 o 
   0   4   7       26.87       27.90      1.55 o 
   1   4   7        0.00        0.07      0.41 o 
   2   4   7       57.69       53.05      1.94 o 
   3   4   7        0.06       -0.69      0.69 o 
   4   4   7        1.57        0.40      0.40 o 
   5   4   7        2.98        3.66      0.98 o 
   6   4   7      405.35      426.51      9.20 o 
   7   4   7       48.90       54.35      2.93 o 
   8   4   7      250.91      258.19      9.79 o 
   9   4   7        2.08        3.51      2.44 o 
  -4   5   7        0.03        1.11      1.76 o 
  -3   5   7       75.70       74.91      3.37 o 
  -2   5   7       19.54       18.70      1.40 o 
  -1   5   7       14.70       14.43      1.31 o 
   0   5   7      123.49      115.16      2.82 o 
   1   5   7        0.03       -0.41      0.50 o 
   2   5   7       16.09       15.96      1.35 o 
   3   5   7      138.43      136.83      3.49 o 
   4   5   7       41.43       41.03      1.53 o 
   5   5   7        4.39        3.38      0.63 o 
   6   5   7        0.05       -0.42      0.51 o 
   7   5   7       14.39       14.60      1.09 o 
   8   5   7      167.69      170.63      6.05 o 
   9   5   7       12.82       15.33      2.22 o 
  -4   6   7        0.38        1.64      1.59 o 
  -3   6   7       27.28       26.13      2.22 o 
  -2   6   7        6.34        9.13      2.09 o 
  -1   6   7       81.89       73.78      2.61 o 
   0   6   7       89.88       81.72      2.78 o 
   1   6   7        1.73        0.66      0.96 o 
   2   6   7      123.45      101.91      3.86 o 
   3   6   7       77.49       73.97      2.12 o 
   4   6   7       91.60       82.26      4.09 o 
   5   6   7       15.73       17.75      1.55 o 
   6   6   7        9.43        8.89      1.04 o 
   7   6   7        4.65        3.32      0.79 o 
   8   6   7        4.47        3.82      1.09 o 
   9   6   7       32.59       31.52      5.98 o 
  -3   7   7        0.19        0.25      1.24 o 
  -2   7   7        0.13       -0.40      1.01 o 
  -1   7   7       32.80       34.78      2.15 o 
   0   7   7       19.64       14.90      1.25 o 
   1   7   7       61.41       54.97      2.74 o 
   2   7   7        7.00        7.76      4.15 o 
   3   7   7        0.00       -0.45      0.59 o 
   4   7   7       41.74       37.35      1.82 o 
   5   7   7       17.19       16.82      1.29 o 
   6   7   7       15.44       14.23      1.29 o 
   7   7   7        4.42        5.01      1.06 o 
   8   7   7        0.73        0.23      1.49 o 
   9   7   7        1.94        4.88      3.42 o 
  -2   8   7        1.34        2.24      1.33 o 
  -1   8   7        0.00        0.41      1.08 o 
   0   8   7        5.11        7.62      1.05 o 
   1   8   7        7.26        8.87      1.29 o 
   2   8   7        0.21        2.68      1.46 o 
   3   8   7      167.70      155.07      6.71 o 
   4   8   7        3.13        2.02      0.71 o 
   5   8   7       30.55       28.64      1.60 o 
   6   8   7        4.89        6.38      1.19 o 
   7   8   7       11.37       11.66      1.42 o 
   8   8   7       39.23       42.45      3.16 o 
   9   8   7        5.20        8.45      2.07 o 
   0   9   7        2.45        3.38      1.19 o 
   1   9   7        0.55        2.20      1.46 o 
   2   9   7        2.50        4.64      1.95 o 
   3   9   7       22.81       17.81      2.93 o 
   4   9   7        4.10        5.33      1.06 o 
   5   9   7       31.79       33.33      2.68 o 
   6   9   7        0.49        0.77      1.03 o 
   7   9   7       40.31       36.66      2.34 o 
   8   9   7        0.01        0.36      0.91 o 
   1  10   7        2.21        3.74      1.29 o 
   2  10   7        8.35        9.27      2.44 o 
   3  10   7       11.18       11.96      2.68 o 
   4  10   7        0.04       -0.53      0.94 o 
   5  10   7       16.47       13.67      1.87 o 
   6  10   7        0.05       -1.06      1.06 o 
   7  10   7       22.47       23.65      2.18 o 
  -3  -7   8       19.84       19.02      2.15 o 
  -2  -7   8      232.72      234.62      6.90 o 
  -1  -7   8       25.24       21.36      2.15 o 
   0  -7   8        8.23        6.46      1.46 o 
   1  -7   8       56.28       53.20      4.39 o 
  -4  -6   8       11.15       10.81      1.81 o 
  -3  -6   8       71.86       69.54      2.95 o 
  -2  -6   8        0.01       -0.29      0.79 o 
  -1  -6   8      156.21      145.77      5.67 o 
   0  -6   8      177.11      191.12      7.16 o 
   1  -6   8        0.13       -0.73      0.94 o 
   2  -6   8       32.75       28.80      3.42 o 
   3  -6   8       70.83       72.84      3.97 o 
  -5  -5   8      382.39      375.69     12.51 o 
  -4  -5   8       13.54       15.53      1.59 o 
  -3  -5   8      475.82      467.66     11.97 o 
  -2  -5   8       12.48       10.61      1.12 o 
  -1  -5   8       68.39       65.51      2.63 o 
   0  -5   8       18.50       19.36      2.44 o 
   1  -5   8      337.60      327.19     10.69 o 
   2  -5   8      107.59      118.88      4.82 o 
   3  -5   8        3.78        1.27      0.97 o 
   4  -5   8       48.41       49.12      2.74 o 
   5  -5   8       35.14       39.14      2.60 o 
  -5  -4   8       10.59       11.38      1.50 o 
  -4  -4   8        1.25        1.38      0.99 o 
  -3  -4   8      313.50      284.40     12.10 o 
  -2  -4   8      140.47      139.03      3.89 o 
  -1  -4   8     1085.17     1020.35     30.80 o 
   0  -4   8        2.27        3.16      0.79 o 
   1  -4   8        0.05        0.08      0.76 o 
   2  -4   8      106.53      109.73      3.74 o 
   3  -4   8      365.91      359.19     10.06 o 
   4  -4   8       13.44       12.76      1.47 o 
   5  -4   8       33.98       32.55      2.23 o 
   6  -4   8       61.19       58.53      3.12 o 
  -6  -3   8       62.81       70.51      3.19 o 
  -5  -3   8        0.20       -0.77      0.97 o 
  -4  -3   8      103.29       98.69      4.48 o 
  -3  -3   8      236.29      235.99      7.08 o 
  -2  -3   8        5.67        5.70      1.09 o 
  -1  -3   8      122.45      111.96      5.35 o 
   0  -3   8       29.32       30.41      1.73 o 
   1  -3   8     1527.32     1574.60     58.26 o 
   2  -3   8        0.00        0.25      0.56 o 
   3  -3   8      140.39      134.68      3.73 o 
   4  -3   8       84.90       85.87      3.42 o 
   5  -3   8       40.52       39.65      1.90 o 
   6  -3   8        8.72        7.62      1.39 o 
  -6  -2   8       55.74       60.78      2.99 o 
  -5  -2   8      415.62      420.14     13.63 o 
  -4  -2   8       20.50       22.41      1.79 o 
  -3  -2   8       75.43       79.25      3.98 o 
  -2  -2   8      334.17      330.92      7.71 o 
  -1  -2   8      884.58      878.85     18.62 o 
   0  -2   8      119.99      133.82      3.53 o 
   1  -2   8       20.80       27.24      1.17 o 
   2  -2   8        0.41        0.14      0.54 o 
   3  -2   8     1675.57     1653.55     31.37 o 
   4  -2   8        1.02        1.12      0.69 o 
   5  -2   8      488.02      451.69     12.20 o 
   6  -2   8        0.87        0.83      0.93 o 
   7  -2   8        5.66        6.88      1.43 o 
  -6  -1   8       59.88       69.90      4.13 o 
  -5  -1   8       47.99       46.41      2.86 o 
  -4  -1   8      431.90      438.36     10.11 o 
  -3  -1   8      572.99      577.79     12.78 o 
  -2  -1   8       42.84       46.00      1.97 o 
  -1  -1   8      154.41      152.51      5.00 o 
   0  -1   8      324.61      318.02      6.50 o 
   1  -1   8     1069.65     1060.04     20.09 o 
   2  -1   8      517.97      522.40     11.48 o 
   3  -1   8      409.32      425.28      9.70 o 
   4  -1   8      105.27      105.24      2.71 o 
   5  -1   8      480.47      465.32     12.39 o 
   6  -1   8       24.06       28.39      1.95 o 
   7  -1   8      324.96      315.43      9.19 o 
   8  -1   8       35.24       32.45      2.34 o 
  -6   0   8      126.68      143.46      5.12 o 
  -5   0   8       32.15       36.18      2.20 o 
  -4   0   8       84.23       86.99      2.91 o 
  -3   0   8        1.72       -0.25      0.81 o 
  -2   0   8     1240.58     1275.19     24.37 o 
  -1   0   8      691.25      694.78     12.47 o 
   0   0   8       80.66       87.22      2.12 o 
   1   0   8      445.92      449.27      8.88 o 
   2   0   8      517.43      528.59     11.37 o 
   3   0   8      362.74      367.49      8.02 o 
   4   0   8      657.26      626.02     13.66 o 
   5   0   8      194.34      198.39      4.32 o 
   6   0   8      352.79      348.95      8.17 o 
   7   0   8       91.45       84.89      2.69 o 
   8   0   8        0.29        0.67      1.06 o 
  -5   1   8        8.28        6.96      1.45 o 
  -4   1   8      278.47      284.71      7.87 o 
  -3   1   8       70.46       72.78      2.58 o 
  -2   1   8        0.22        0.29      0.67 o 
  -1   1   8      225.10      226.56      4.94 o 
   0   1   8     1577.82     1585.83     27.66 o 
   1   1   8      313.95      315.34      6.49 o 
   2   1   8      432.04      410.41      9.21 o 
   3   1   8     1273.69     1265.22     23.56 o 
   4   1   8      104.40      114.02      3.10 o 
   5   1   8       81.58       75.77      2.14 o 
   6   1   8      226.01      224.30      5.58 o 
   7   1   8        6.45        6.54      1.04 o 
   8   1   8      138.43      142.54      4.05 o 
   9   1   8       21.50       17.95      1.75 o 
  -5   2   8       35.34       34.10      2.27 o 
  -4   2   8       38.25       35.60      2.20 o 
  -3   2   8        7.26        7.39      1.23 o 
  -2   2   8      377.30      380.74     10.48 o 
  -1   2   8      335.84      325.64      6.81 o 
   0   2   8       98.14       93.09      2.72 o 
   1   2   8      818.55      811.40     15.47 o 
   2   2   8      673.40      679.15     12.02 o 
   3   2   8       22.57       20.21      0.92 o 
   4   2   8      501.17      468.43      8.50 o 
   5   2   8      320.66      332.28      6.97 o 
   6   2   8       98.16       91.93      2.47 o 
   7   2   8      219.79      220.35      5.57 o 
   8   2   8        0.03       -0.38      1.10 o 
   9   2   8        2.24        1.38      1.95 o 
  -5   3   8       49.35       53.34      2.81 o 
  -4   3   8      376.91      366.70     10.14 o 
  -3   3   8       22.94       22.65      1.64 o 
  -2   3   8      380.55      343.82      8.15 o 
  -1   3   8       79.63       70.08      3.75 o 
   0   3   8      556.40      550.38     11.85 o 
   1   3   8      261.89      249.48      5.25 o 
   2   3   8     1062.93     1018.93     17.81 o 
   3   3   8      808.34      816.06     14.37 o 
   4   3   8        4.31        8.55      0.68 o 
   5   3   8      158.03      147.29      3.55 o 
   6   3   8      114.08      110.17      2.92 o 
   7   3   8        7.39        7.21      1.58 o 
   8   3   8       81.83       90.42      4.51 o 
   9   3   8       43.79       44.93      5.49 o 
  -4   4   8        7.31        5.90      1.07 o 
  -3   4   8      120.32      119.00      3.67 o 
  -2   4   8      433.87      405.10      9.40 o 
  -1   4   8        1.78        1.14      0.82 o 
   0   4   8      984.03      899.69     18.85 o 
   1   4   8      221.34      210.80      4.56 o 
   2   4   8       27.87       27.47      1.14 o 
   3   4   8       81.56       79.80      1.97 o 
   4   4   8      961.83      935.23     18.35 o 
   5   4   8        5.07        6.14      0.76 o 
   6   4   8       92.20       83.23      2.93 o 
   7   4   8       84.72       82.64      2.91 o 
   8   4   8       60.57       65.13      3.81 o 
   9   4   8        8.65        8.16      2.44 o 
  -4   5   8        0.63        1.08      1.33 o 
  -3   5   8       48.51       49.57      5.53 o 
  -2   5   8        0.06       -0.13      0.87 o 
  -1   5   8      568.21      527.59     10.57 o 
   0   5   8      405.06      348.25      9.06 o 
   1   5   8       89.33       82.32      2.91 o 
   2   5   8     1341.28     1267.93     26.48 o 
   3   5   8       70.08       69.54      3.10 o 
   4   5   8      212.97      205.22      4.60 o 
   5   5   8      124.35      117.40      3.04 o 
   6   5   8       47.87       47.01      1.74 o 
   7   5   8       78.78       78.97      2.99 o 
   8   5   8       16.52       14.48      1.96 o 
   9   5   8       18.68       18.87      3.54 o 
  -3   6   8       46.75       44.93      3.66 o 
  -2   6   8        3.38        2.15      1.15 o 
  -1   6   8        1.13        1.56      0.87 o 
   0   6   8       79.91       86.48      6.42 o 
   1   6   8      729.73      627.88     18.72 o 
   2   6   8        0.66        1.68      0.85 o 
   3   6   8      626.00      572.80     14.48 o 
   4   6   8      588.23      556.87     14.91 o 
   5   6   8        4.36        3.54      0.82 o 
   6   6   8      332.77      339.80      8.17 o 
   7   6   8       54.66       54.59      2.04 o 
   8   6   8        0.00        0.40      0.90 o 
   9   6   8       30.25       26.37      4.51 o 
  -2   7   8       19.76       22.09      2.08 o 
  -1   7   8      116.84      111.58      3.59 o 
   0   7   8       24.95       26.96      1.82 o 
   1   7   8       79.61       83.00      4.02 o 
   2   7   8       29.38       32.32      3.54 o 
   3   7   8      109.22       90.75      5.49 o 
   4   7   8      130.54      136.31      7.05 o 
   5   7   8      270.41      249.24      6.23 o 
   6   7   8       45.23       43.91      2.05 o 
   7   7   8       42.85       41.09      2.32 o 
   8   7   8      274.67      291.25     10.81 o 
   9   7   8       11.30       23.18      4.64 o 
  -1   8   8       30.73       34.20      2.37 o 
   0   8   8       97.22      104.34      5.03 o 
   1   8   8       83.97       69.10      2.90 o 
   2   8   8      192.73      175.94      9.52 o 
   3   8   8      248.73      242.08     12.20 o 
   4   8   8        6.64        6.02      1.00 o 
   5   8   8        4.83        4.05      0.99 o 
   6   8   8       29.26       32.76      3.93 o 
   7   8   8       94.66       94.21      4.02 o 
   8   8   8       14.63       14.67      2.81 o 
   0   9   8       48.85       49.89      3.19 o 
   1   9   8       77.95       76.16      4.05 o 
   2   9   8        7.57       10.25      2.20 o 
   3   9   8        7.79       10.49      2.44 o 
   4   9   8      212.53      216.57     10.62 o 
   5   9   8      122.74      116.99      5.07 o 
   6   9   8       51.22       52.96      3.97 o 
   7   9   8       11.82       12.43      1.57 o 
   8   9   8       18.87       18.93      1.83 o 
   2  10   8       86.66       86.63      6.34 o 
   3  10   8       20.85       20.01      3.17 o 
   4  10   8        8.64        8.30      2.20 o 
   5  10   8       11.66       13.38      1.87 o 
   6  10   8       35.45       39.53      3.22 o 
   7  10   8       37.54       42.70      5.86 o 
  -3  -6   9       17.25       14.74      1.65 o 
  -2  -6   9        0.01       -0.73      0.73 o 
  -1  -6   9        0.12        1.18      1.11 o 
   0  -6   9       22.56       29.16      2.42 o 
   1  -6   9       26.55       28.55      2.42 o 
   2  -6   9       13.70        9.52      2.44 o 
  -4  -5   9       11.89       10.24      1.45 o 
  -3  -5   9        6.61        6.28      1.20 o 
  -2  -5   9        5.93        4.82      1.14 o 
  -1  -5   9        7.87        5.98      1.03 o 
   0  -5   9       23.39       22.78      2.20 o 
   1  -5   9        7.75        3.66      1.22 o 
   2  -5   9       86.53       97.86      6.34 o 
   3  -5   9       11.19        8.05      2.44 o 
   4  -5   9        0.03       -0.63      1.46 o 
  -5  -4   9        1.59       -0.12      1.15 o 
  -4  -4   9        0.33       -0.93      0.93 o 
  -3  -4   9       21.42       17.95      1.68 o 
  -2  -4   9       48.70       44.61      2.20 o 
  -1  -4   9        1.04       -0.28      0.65 o 
   0  -4   9        5.47        5.58      0.83 o 
   1  -4   9       12.84       12.32      1.55 o 
   2  -4   9        0.75       -0.24      0.86 o 
   3  -4   9        2.87        3.14      1.34 o 
   4  -4   9       70.97       79.67      3.47 o 
   5  -4   9       11.12       13.44      1.76 o 
  -5  -3   9       26.70       26.61      2.76 o 
  -4  -3   9       84.19       79.79      4.05 o 
  -3  -3   9       67.39       63.08      2.81 o 
  -2  -3   9        6.25        4.71      0.96 o 
  -1  -3   9      173.86      159.60      4.26 o 
   0  -3   9       58.01       59.66      2.16 o 
   1  -3   9        0.17       -0.70      0.70 o 
   2  -3   9        2.89        2.51      0.89 o 
   3  -3   9       28.50       27.82      1.55 o 
   4  -3   9       14.54       14.37      1.26 o 
   5  -3   9        0.26        0.06      0.93 o 
   6  -3   9        2.72        5.10      1.31 o 
  -5  -2   9      106.85      119.42      4.40 o 
  -4  -2   9        4.97        2.92      1.14 o 
  -3  -2   9      100.85      102.00      3.66 o 
  -2  -2   9       21.31       21.93      1.46 o 
  -1  -2   9      146.56      140.63      3.80 o 
   0  -2   9       15.53       11.53      1.03 o 
   1  -2   9      451.72      413.24      9.16 o 
   2  -2   9      147.83      143.82      3.90 o 
   3  -2   9       15.67       12.19      1.03 o 
   4  -2   9       37.84       37.67      1.85 o 
   5  -2   9       43.09       42.00      2.34 o 
   6  -2   9        5.08        5.29      1.25 o 
   7  -2   9        0.01       -0.31      0.99 o 
  -5  -1   9        1.14       -0.51      1.21 o 
  -4  -1   9       14.19       13.07      1.63 o 
  -3  -1   9       74.96       77.42      2.76 o 
  -2  -1   9        8.04        8.81      1.08 o 
  -1  -1   9       88.37       89.49      2.77 o 
   0  -1   9        0.62        0.15      0.66 o 
   1  -1   9       98.36      102.92      2.63 o 
   2  -1   9        7.87       13.66      0.86 o 
   3  -1   9      251.73      217.40      5.43 o 
   4  -1   9       53.89       54.24      2.02 o 
   5  -1   9       28.47       26.86      1.85 o 
   6  -1   9       61.28       58.14      2.83 o 
   7  -1   9        1.49        0.97      1.06 o 
  -5   0   9       42.48       39.67      3.13 o 
  -4   0   9        0.52       -0.93      1.01 o 
  -3   0   9       63.95       62.99      2.43 o 
  -2   0   9        7.84        7.26      1.18 o 
  -1   0   9       87.84       84.94      2.74 o 
   0   0   9        4.25        5.16      0.74 o 
   1   0   9        2.82        1.75      0.64 o 
   2   0   9        2.46        1.66      0.60 o 
   3   0   9       65.68       67.03      2.58 o 
   4   0   9      113.77      115.28      5.73 o 
   5   0   9      275.16      254.04      7.10 o 
   6   0   9       22.91       23.65      1.76 o 
   7   0   9       79.14       79.19      3.34 o 
   8   0   9       55.76       59.07      3.00 o 
  -5   1   9      140.33      164.55      7.81 o 
  -4   1   9       32.17       31.19      2.17 o 
  -3   1   9      359.42      368.10      9.80 o 
  -2   1   9       54.83       55.82      2.41 o 
  -1   1   9      245.00      255.15      9.41 o 
   0   1   9      207.85      208.32      4.26 o 
   1   1   9       38.43       34.68      2.60 o 
   2   1   9       88.33       90.10      2.22 o 
   3   1   9        6.42        7.67      0.76 o 
   4   1   9        6.15        4.67      1.02 o 
   5   1   9        3.95        2.38      0.73 o 
   6   1   9      117.84      114.87      3.35 o 
   7   1   9      115.39      113.16      3.35 o 
   8   1   9       25.75       25.03      1.48 o 
  -5   2   9       64.93       73.13      3.95 o 
  -4   2   9        3.84        2.31      1.33 o 
  -3   2   9       49.47       54.48      2.69 o 
  -2   2   9        0.01        0.37      0.83 o 
  -1   2   9      715.56      705.24     13.92 o 
   0   2   9      250.71      258.04      5.57 o 
   1   2   9      411.25      418.37      8.13 o 
   2   2   9      174.14      177.73      3.96 o 
   3   2   9       33.89       37.20      2.38 o 
   4   2   9       74.20       76.33      1.96 o 
   5   2   9       47.24       51.43      2.30 o 
   6   2   9        5.74        6.36      0.99 o 
   7   2   9        8.51        9.03      1.05 o 
   8   2   9      160.96      167.54      6.86 o 
   9   2   9       17.23       16.86      2.07 o 
  -4   3   9        1.08       -0.18      1.12 o 
  -3   3   9      138.91      144.88      4.81 o 
  -2   3   9       14.52       16.65      1.66 o 
  -1   3   9        0.65        0.86      1.03 o 
   0   3   9        3.46        2.34      0.88 o 
   1   3   9      575.75      553.07     10.89 o 
   2   3   9      245.01      247.04      7.27 o 
   3   3   9      624.29      604.85     11.71 o 
   4   3   9       40.41       43.09      1.42 o 
   5   3   9        2.87        2.32      0.69 o 
   6   3   9        0.08       -0.45      0.58 o 
   7   3   9        0.14        0.49      1.09 o 
   8   3   9        1.33        0.67      1.26 o 
   9   3   9       52.79       58.72      5.25 o 
  -4   4   9       18.57       23.64      1.87 o 
  -3   4   9        5.77        8.36      1.11 o 
  -2   4   9        0.17        0.72      1.09 o 
  -1   4   9      362.20      362.68     10.83 o 
   0   4   9        3.15        1.49      1.30 o 
   1   4   9      286.36      273.33      5.78 o 
   2   4   9        6.62        6.68      0.77 o 
   3   4   9      215.66      206.77      5.01 o 
   4   4   9       79.76       73.70      3.47 o 
   5   4   9      369.16      361.09      7.63 o 
   6   4   9       33.44       32.55      1.77 o 
   7   4   9       11.48       11.72      2.24 o 
   8   4   9       38.12       36.85      5.00 o 
   9   4   9       41.69       42.26      4.39 o 
  -3   5   9       20.05       21.72      2.15 o 
  -2   5   9        3.88        0.96      0.70 o 
  -1   5   9       12.69       11.20      1.44 o 
   0   5   9        0.89       -0.75      0.75 o 
   1   5   9      468.35      443.85     11.22 o 
   2   5   9        3.12        4.98      1.43 o 
   3   5   9     1353.27     1319.09     24.90 o 
   4   5   9        0.33        0.35      0.82 o 
   5   5   9        9.56       10.60      1.18 o 
   6   5   9        1.73        0.91      0.99 o 
   7   5   9      136.36      134.55      4.63 o 
   8   5   9        0.11       -0.49      1.31 o 
   9   5   9        0.29       -1.48      1.48 o 
  -3   6   9        0.08       -1.14      1.14 o 
  -2   6   9       91.90       85.65      3.82 o 
  -1   6   9       47.82       50.70      2.57 o 
   0   6   9       22.70       23.35      2.38 o 
   1   6   9       53.71       50.59      2.25 o 
   2   6   9        0.15       -0.44      0.56 o 
   3   6   9      197.29      191.16      5.57 o 
   4   6   9       20.34       16.62      2.44 o 
   5   6   9      786.18      754.60     19.97 o 
   6   6   9       77.36       73.11      2.84 o 
   7   6   9       22.35       22.94      2.24 o 
   8   6   9       42.67       50.83      2.79 o 
   9   6   9       55.38       63.39      9.40 o 
  -2   7   9        0.21       -0.20      1.12 o 
  -1   7   9       52.33       54.78      3.82 o 
   0   7   9      299.96      285.95      7.94 o 
   1   7   9        4.33        4.96      1.19 o 
   2   7   9      221.90      209.67      6.05 o 
   3   7   9      130.81      132.87      5.35 o 
   4   7   9        0.46        0.30      1.11 o 
   5   7   9       21.90       18.93      1.77 o 
   6   7   9        0.63        2.36      1.11 o 
   7   7   9      259.79      260.30      7.59 o 
   8   7   9        0.88        2.03      1.53 o 
   9   7   9        0.07        2.93      3.66 o 
  -1   8   9       63.69       81.75      5.86 o 
   0   8   9        8.94       17.36      1.64 o 
   1   8   9      164.61      166.14      7.49 o 
   2   8   9      173.51      160.45      6.38 o 
   3   8   9      112.38       89.56      6.10 o 
   4   8   9      240.33      229.63     11.71 o 
   5   8   9        0.64        0.33      1.06 o 
   6   8   9       15.18       16.87      2.77 o 
   7   8   9        2.37        2.36      1.00 o 
   8   8   9        0.74        2.02      1.11 o 
   1   9   9       34.25       42.92      3.02 o 
   2   9   9       89.31       95.70      4.76 o 
   3   9   9      172.01      161.55      9.27 o 
   4   9   9       32.93       35.87      3.90 o 
   5   9   9      100.23       98.21      9.75 o 
   6   9   9       50.56       52.27      2.83 o 
   7   9   9        5.56        5.06      1.42 o 
   3  10   9        6.37        8.30      2.20 o 
   4  10   9      100.00       96.15      6.83 o 
   5  10   9       39.03       39.04      4.15 o 
   6  10   9        0.98       -0.34      0.91 o 
  -1  -6  10      294.14      301.37     14.64 o 
   0  -6  10       46.89       50.21      3.54 o 
  -3  -5  10       50.57       50.24      2.57 o 
  -2  -5  10       55.44       52.78      2.53 o 
  -1  -5  10        1.07        2.27      1.17 o 
   0  -5  10       65.80       66.48      3.53 o 
   1  -5  10      463.05      474.55     15.18 o 
   2  -5  10        0.27       -0.49      1.46 o 
   3  -5  10      291.99      275.51     14.15 o 
  -4  -4  10       13.37       14.64      1.73 o 
  -3  -4  10        7.77        6.02      1.25 o 
  -2  -4  10        3.92        4.41      1.06 o 
  -1  -4  10      211.45      206.13      6.01 o 
   0  -4  10       70.34       67.54      5.25 o 
   1  -4  10       90.21       81.34      3.88 o 
   2  -4  10      149.04      142.66     10.86 o 
   4  -4  10       45.07       49.05      4.64 o 
  -4  -3  10       20.43       20.39      3.25 o 
  -3  -3  10       27.22       31.38      2.10 o 
  -2  -3  10        0.45       -0.34      0.82 o 
  -1  -3  10        3.18        3.42      0.99 o 
   0  -3  10      101.43      113.70      3.88 o 
   1  -3  10      258.00      244.16      7.03 o 
   2  -3  10        7.03        7.12      1.13 o 
   3  -3  10      479.20      450.98     11.93 o 
   4  -3  10       83.36       83.37      4.30 o 
   5  -3  10        9.85       10.75      1.58 o 
  -4  -2  10        0.53        0.52      1.20 o 
  -3  -2  10       13.68       12.25      1.54 o 
  -2  -2  10       66.99       66.19      2.82 o 
  -1  -2  10       54.04       58.19      2.29 o 
   0  -2  10       18.16       15.66      1.21 o 
   1  -2  10       89.13      103.07      3.01 o 
   2  -2  10      142.15      149.11      4.69 o 
   3  -2  10        6.65        4.78      0.85 o 
   4  -2  10      144.45      138.73      4.74 o 
   5  -2  10      296.45      273.18     10.14 o 
   6  -2  10        2.20        1.64      1.45 o 
  -4  -1  10       57.63       62.96      3.08 o 
  -3  -1  10       37.16       39.51      2.37 o 
  -2  -1  10       16.00       15.08      1.40 o 
  -1  -1  10       53.62       55.17      2.22 o 
   0  -1  10      193.96      198.49      5.01 o 
   1  -1  10        4.88        7.69      0.94 o 
   2  -1  10      225.23      217.64      5.47 o 
   3  -1  10      209.21      232.54      6.62 o 
   4  -1  10       56.67       55.17      2.09 o 
   5  -1  10       60.13       58.25      3.34 o 
   6  -1  10      105.09      105.97      4.07 o 
   7  -1  10       71.05       74.00      3.40 o 
  -4   0  10        3.87        1.40      1.28 o 
  -3   0  10        5.59        3.04      1.09 o 
  -2   0  10       37.13       36.33      1.94 o 
  -1   0  10      111.93      111.66      3.41 o 
   0   0  10      312.78      295.65      6.99 o 
   1   0  10      462.09      457.36      9.24 o 
   2   0  10        0.17       -0.16      0.60 o 
   3   0  10      235.26      205.63      7.60 o 
   4   0  10      286.74      275.60      7.70 o 
   5   0  10       59.33       60.89      3.40 o 
   6   0  10        4.37        5.11      1.35 o 
   7   0  10      122.81      125.26      4.57 o 
   8   0  10       81.89       86.69      3.75 o 
  -4   1  10        0.07       -1.10      1.10 o 
  -3   1  10        2.82        2.44      1.31 o 
  -2   1  10        5.73        6.00      1.12 o 
  -1   1  10        2.05        2.79      0.93 o 
   0   1  10       57.32       52.32      1.89 o 
   1   1  10       62.29       62.52      2.06 o 
   2   1  10      902.32      831.25     16.04 o 
   3   1  10      386.86      377.93      7.61 o 
   4   1  10      206.91      182.36      5.16 o 
   5   1  10      266.10      258.71      6.27 o 
   6   1  10       76.22       76.83      2.93 o 
   7   1  10        0.98        0.73      0.86 o 
   8   1  10        0.69        0.60      0.72 o 
  -4   2  10        0.23       -1.08      1.27 o 
  -3   2  10       60.91       60.28      2.92 o 
  -2   2  10        1.60        1.29      0.95 o 
  -1   2  10       99.73      100.06      3.81 o 
   0   2  10      172.14      175.48      4.14 o 
   1   2  10       14.22       16.37      1.14 o 
   2   2  10        1.68        1.27      0.64 o 
   3   2  10       32.64       35.65      1.36 o 
   4   2  10      842.28      799.99     17.42 o 
   5   2  10      134.97      142.83      3.90 o 
   6   2  10      211.91      204.84      5.20 o 
   7   2  10      174.18      177.91     10.74 o 
   8   2  10       69.51       83.74      4.15 o 
  -4   3  10        0.13       -0.58      1.93 o 
  -3   3  10        0.89        1.02      1.33 o 
  -2   3  10        5.34        5.16      1.11 o 
  -1   3  10      312.43      307.18      7.43 o 
   0   3  10       23.92       24.34      2.29 o 
   1   3  10      827.17      797.35     15.43 o 
   2   3  10       43.96       42.48      1.50 o 
   3   3  10       31.93       28.52      1.26 o 
   4   3  10       41.03       39.42      1.43 o 
   5   3  10      100.44      100.62      3.03 o 
   6   3  10      324.61      340.49      8.03 o 
   7   3  10        5.69        7.87      1.53 o 
   8   3  10      167.69      181.03      7.32 o 
   9   3  10      100.03      113.32      5.32 o 
  -3   4  10       43.76       46.03      2.18 o 
  -2   4  10        2.27        0.46      1.33 o 
  -1   4  10       30.25       27.00      2.00 o 
   0   4  10       23.77       23.88      1.57 o 
   1   4  10      500.78      483.38      9.77 o 
   2   4  10      301.55      288.02      6.62 o 
   3   4  10     1250.37     1209.49     21.18 o 
   4   4  10       27.46       25.91      1.60 o 
   5   4  10       22.30       20.94      1.10 o 
   6   4  10        3.64        4.05      1.05 o 
   7   4  10      106.55      118.55      4.21 o 
   8   4  10       77.50       84.81      4.45 o 
   9   4  10        3.27        3.41      1.81 o 
  -3   5  10        5.08        4.42      1.67 o 
  -2   5  10        8.97        9.67      1.34 o 
  -1   5  10       26.06       26.00      1.96 o 
   0   5  10       93.36       94.27      3.56 o 
   1   5  10      212.81      191.58      4.97 o 
   2   5  10        9.94        8.67      0.86 o 
   3   5  10       94.75       92.66      2.69 o 
   4   5  10      437.91      418.14      9.94 o 
   5   5  10      927.52      928.69     21.02 o 
   6   5  10       44.33       41.22      2.44 o 
   7   5  10       55.35       56.25      2.79 o 
   8   5  10       25.55       32.39      2.84 o 
   9   5  10       42.63       50.10      3.56 o 
  -2   6  10        0.85        1.84      1.59 o 
  -1   6  10        8.53        6.58      1.39 o 
   0   6  10       31.60       34.09      1.50 o 
   1   6  10        0.94        0.80      0.82 o 
   2   6  10       80.00       82.24      2.64 o 
   3   6  10      235.17      215.07      5.39 o 
   4   6  10        0.33       -0.02      0.76 o 
   5   6  10        0.47       -1.03      1.03 o 
   6   6  10      166.91      164.98      6.23 o 
   7   6  10      362.53      379.86     10.78 o 
   8   6  10       60.07       64.27      3.14 o 
   9   6  10      120.40      136.99      6.56 o 
  -1   7  10        0.03        1.44      1.12 o 
   0   7  10       42.09       37.02      2.19 o 
   1   7  10       71.61       59.69      2.65 o 
   2   7  10        0.62        0.70      0.79 o 
   3   7  10        2.61        4.03      1.21 o 
   4   7  10       38.48       36.36      2.87 o 
   5   7  10      415.88      392.05     13.55 o 
   6   7  10        1.80        4.61      1.70 o 
   7   7  10      117.17      113.96      5.51 o 
   8   7  10       41.39       49.58      3.56 o 
   0   8  10       12.39       15.13      1.72 o 
   1   8  10        0.37        0.45      0.87 o 
   2   8  10       62.57       50.39      3.11 o 
   3   8  10       16.61       16.45      1.98 o 
   4   8  10       17.15       11.96      2.44 o 
   5   8  10        3.58        3.01      2.32 o 
   6   8  10       33.95       33.83      3.02 o 
   7   8  10      234.08      243.53      7.36 o 
   8   8  10       37.68       39.79      3.39 o 
   2   9  10        7.95       12.60      1.90 o 
   3   9  10        1.62        2.62      1.29 o 
   4   9  10       65.51       61.74      5.12 o 
   5   9  10       13.00       13.54      2.21 o 
   6   9  10       13.00        9.24      2.10 o 
   7   9  10        4.54        5.90      1.38 o 
  -1  -5  11       66.36       67.92      7.69 o 
   0  -5  11        1.91        0.49      1.21 o 
   1  -5  11       57.65       56.46      3.36 o 
  -2  -4  11       11.39       12.85      1.59 o 
  -1  -4  11       16.73       13.84      1.49 o 
   0  -4  11       98.61       99.80      8.91 o 
   1  -4  11       25.52       24.67      2.32 o 
   2  -4  11       26.96       29.54      2.42 o 
   3  -4  11       85.99       78.82      6.10 o 
  -3  -3  11       16.03       15.07      1.73 o 
  -2  -3  11       84.70       77.36      3.68 o 
  -1  -3  11       74.43       60.93      5.08 o 
   0  -3  11        0.03       -0.51      0.99 o 
   1  -3  11       84.59       82.56      3.88 o 
   2  -3  11       99.37       90.62      7.93 o 
   3  -3  11        4.19        3.19      2.81 o 
   4  -3  11       81.43       77.36      5.61 o 
   5  -3  11        8.43        7.74      1.87 o 
  -3  -2  11       59.89       59.73      3.52 o 
  -2  -2  11        7.00        5.20      1.28 o 
  -1  -2  11      164.78      169.79      6.74 o 
   0  -2  11      232.56      225.51      6.43 o 
   1  -2  11       12.29        9.77      2.56 o 
   2  -2  11       95.25       88.55      3.97 o 
   3  -2  11      150.51      144.22     26.36 o 
   4  -2  11       19.52       22.31      2.15 o 
   5  -2  11       46.03       47.15      3.26 o 
   6  -2  11       42.88       39.46      3.16 o 
  -4  -1  11       48.34       50.03      5.37 o 
  -3  -1  11      104.88      105.42      4.95 o 
  -2  -1  11      147.82      153.74      5.02 o 
  -1  -1  11       20.43       25.71      3.36 o 
   0  -1  11        0.06        0.51      1.09 o 
   1  -1  11      377.02      368.41     11.62 o 
   2  -1  11      153.07      135.15      4.40 o 
   3  -1  11       97.64       95.53      3.04 o 
   4  -1  11      165.88      158.59      8.45 o 
   5  -1  11       10.85       13.80      1.87 o 
   6  -1  11        8.50        9.02      1.76 o 
   7  -1  11       22.66       19.84      5.37 o 
  -4   0  11       11.95       10.98      1.80 o 
  -3   0  11       39.95       40.50      4.78 o 
  -2   0  11       24.23       23.91      2.00 o 
  -1   0  11      508.46      517.66     11.69 o 
   0   0  11      291.47      305.14      7.29 o 
   1   0  11       20.12       20.57      1.83 o 
   2   0  11       46.14       63.50      2.67 o 
   3   0  11      312.56      298.12      7.26 o 
   4   0  11       18.68       16.18      1.45 o 
   5   0  11      151.57      145.27      6.01 o 
   6   0  11       29.62       31.34      2.64 o 
   7   0  11        2.28        1.54      1.59 o 
  -4   1  11       33.46       33.43      3.90 o 
  -3   1  11      132.70      145.48      5.06 o 
  -2   1  11       30.02       31.81      1.94 o 
  -1   1  11        5.14        3.67      1.06 o 
   0   1  11       13.08       16.63      1.39 o 
   1   1  11      660.27      631.88     13.92 o 
   2   1  11       86.89       84.11      2.48 o 
   3   1  11      338.09      330.06      8.98 o 
   4   1  11       66.91       79.34      3.15 o 
   5   1  11       33.14       31.23      1.58 o 
   6   1  11        2.39        1.61      0.80 o 
   7   1  11       68.51       69.45      4.39 o 
   8   1  11        9.16       15.13      3.66 o 
  -3   2  11       10.55       12.34      1.77 o 
  -2   2  11      103.05      101.79      3.92 o 
  -1   2  11      306.55      306.63      8.60 o 
   0   2  11       81.32       83.10      2.54 o 
   1   2  11       98.88       91.93      3.01 o 
   2   2  11       50.85       53.58      2.20 o 
   3   2  11       87.85       89.38      3.57 o 
   4   2  11        9.95        9.84      1.06 o 
   5   2  11      176.57      169.06      4.46 o 
   6   2  11        8.26       11.72      1.41 o 
   7   2  11        1.27       -0.25      0.82 o 
   8   2  11        7.37        6.34      2.20 o 
  -3   3  11      124.16      135.82      4.89 o 
  -2   3  11       80.34       83.75      3.59 o 
  -1   3  11       36.06       40.79      2.11 o 
   0   3  11      277.55      277.93      7.85 o 
   1   3  11      328.91      325.49      7.00 o 
   2   3  11        0.62        0.38      0.68 o 
   3   3  11      494.09      483.71      9.09 o 
   4   3  11        1.61        4.05      1.09 o 
   5   3  11       17.11       13.28      1.90 o 
   6   3  11       43.67       44.18      1.95 o 
   7   3  11       51.47       60.27      4.15 o 
   8   3  11       30.42       34.69      2.70 o 
  -2   4  11       74.06       82.06      3.54 o 
  -1   4  11      250.95      256.23      7.51 o 
   0   4  11        0.02        0.13      0.95 o 
   1   4  11      165.04      168.27      4.08 o 
   2   4  11      109.81      100.00      2.51 o 
   3   4  11       30.02       29.58      1.33 o 
   4   4  11       55.36       50.61      1.70 o 
   5   4  11      264.34      264.64      5.97 o 
   6   4  11       34.60       34.19      2.15 o 
   7   4  11       65.16       70.73      4.78 o 
   8   4  11       19.04       17.07      3.78 o 
  -2   5  11        5.70        6.68      1.22 o 
  -1   5  11       48.26       52.15      2.81 o 
   0   5  11      249.00      258.16      7.46 o 
   1   5  11       97.14       95.75      3.61 o 
   2   5  11      109.67      111.27      2.98 o 
   3   5  11       38.46       37.70      1.50 o 
   4   5  11       10.78        9.04      0.88 o 
   5   5  11        5.51        9.38      1.55 o 
   6   5  11       50.60       47.68      2.33 o 
   7   5  11       60.87       71.72      3.20 o 
   8   5  11       35.92       36.76      3.07 o 
  -1   6  11       67.64       78.60      3.56 o 
   0   6  11       89.94      103.19      3.94 o 
   1   6  11      194.17      195.98      5.96 o 
   2   6  11       71.57       70.91      2.90 o 
   3   6  11       47.88       47.66      2.30 o 
   4   6  11      123.59      121.86      4.37 o 
   5   6  11        9.33        9.44      1.11 o 
   6   6  11       12.57       13.42      1.58 o 
   7   6  11        0.10        0.43      1.06 o 
   8   6  11      128.08      145.13      5.18 o 
   0   7  11       98.05      109.50      4.22 o 
   1   7  11        3.38        3.52      1.11 o 
   2   7  11       99.91      101.86      3.70 o 
   3   7  11       93.94       97.70      4.57 o 
   4   7  11        7.34        6.07      1.27 o 
   5   7  11      108.37       97.22      4.92 o 
   6   7  11       15.27       17.93      2.44 o 
   7   7  11       38.94       38.02      3.25 o 
   8   7  11        0.57        2.02      1.37 o 
   1   8  11      120.00      130.96      5.08 o 
   2   8  11        0.47       -0.10      1.17 o 
   3   8  11        9.24        8.69      1.63 o 
   4   8  11       69.39       65.90      3.80 o 
   5   8  11       49.43       56.76      3.81 o 
   6   8  11       40.88       35.34      4.15 o 
   7   8  11       73.50       78.56      4.69 o 
   3   9  11        1.27        2.00      1.29 o 
   4   9  11       27.10       25.87      3.42 o 
   5   9  11       19.69       14.25      2.29 o 
   6   9  11       51.41       48.55      3.74 o 
   0  -4  12        1.71        2.93      2.07 o 
   1  -4  12      117.41      127.64      6.95 o 
   2  -4  12       18.23       12.69      2.68 o 
  -2  -3  12       18.88       18.46      1.88 o 
  -1  -3  12        0.64       -0.53      1.03 o 
   0  -3  12       38.10       34.07      3.05 o 
   1  -3  12       30.34       26.51      2.32 o 
   2  -3  12       40.38       43.99      2.93 o 
   3  -3  12      160.69      177.90     10.01 o 
   4  -3  12        0.03        0.98      1.71 o 
  -2  -2  12        0.61       -1.07      1.07 o 
  -1  -2  12        9.21        8.26      1.41 o 
   0  -2  12        0.02       -0.85      0.85 o 
   1  -2  12       27.35       25.36      2.24 o 
   2  -2  12       32.86       27.10      2.24 o 
   3  -2  12        3.72        1.46      1.21 o 
   4  -2  12      110.57      137.14      8.30 o 
   5  -2  12      143.30      155.80      6.70 o 
  -3  -1  12        0.35       -1.20      1.20 o 
  -2  -1  12        0.11       -0.95      1.06 o 
  -1  -1  12        0.00       -0.84      1.03 o 
   0  -1  12        1.22        1.85      1.07 o 
   1  -1  12        3.21        1.46      1.17 o 
   2  -1  12        1.60        0.73      1.59 o 
   3  -1  12       27.92       25.11      4.03 o 
   4  -1  12        9.19        9.43      1.42 o 
   5  -1  12       10.79       12.95      2.44 o 
   6  -1  12      138.89      140.36      6.25 o 
  -3   0  12        0.09       -1.25      1.25 o 
  -2   0  12        2.75        2.83      1.34 o 
  -1   0  12        0.07       -1.03      1.03 o 
   0   0  12        4.45        9.09      1.39 o 
   1   0  12        5.03        3.34      1.19 o 
   2   0  12        0.07       -0.51      1.34 o 
   3   0  12        2.26        0.67      0.86 o 
   4   0  12        5.34        5.01      1.35 o 
   5   0  12       46.91       42.24      5.25 o 
   6   0  12        0.95        1.42      1.22 o 
   7   0  12       50.53       62.96      6.10 o 
  -3   1  12       13.88       14.01      1.95 o 
  -2   1  12        3.14        1.55      1.31 o 
  -1   1  12        0.11       -0.98      1.06 o 
   0   1  12        1.20       -0.28      0.91 o 
   1   1  12        6.94        4.51      1.03 o 
   2   1  12        0.01       -0.59      0.71 o 
   3   1  12        7.25        7.14      1.60 o 
   4   1  12        0.68        0.41      0.88 o 
   5   1  12       24.48       27.64      1.88 o 
   6   1  12       26.96       22.30      5.00 o 
   7   1  12        3.54        3.31      1.44 o 
  -2   2  12        3.89        3.46      1.45 o 
  -1   2  12        1.29       -1.14      1.14 o 
   0   2  12       33.32       31.84      2.22 o 
   1   2  12        7.31        5.72      1.33 o 
   2   2  12       19.65       20.32      1.58 o 
   3   2  12        2.50        1.71      2.01 o 
   4   2  12        1.70       -0.66      0.66 o 
   5   2  12        5.31        5.68      0.96 o 
   6   2  12        0.75        2.88      0.97 o 
   7   2  12       51.31       52.84      3.14 o 
  -2   3  12        0.00       -1.24      1.24 o 
  -1   3  12        3.28        4.39      1.45 o 
   0   3  12       11.28       12.50      1.64 o 
   1   3  12        6.87        5.29      1.13 o 
   2   3  12       31.12       29.86      2.18 o 
   3   3  12       52.03       53.12      1.96 o 
   4   3  12       20.29       16.03      1.33 o 
   5   3  12       53.12       53.92      2.19 o 
   6   3  12        0.92        2.04      0.89 o 
   7   3  12        9.15        7.19      1.70 o 
   8   3  12        8.14       12.87      3.54 o 
  -2   4  12        8.41        6.96      1.81 o 
  -1   4  12       11.62       14.44      1.91 o 
   0   4  12       13.53       13.47      1.79 o 
   1   4  12        0.01        0.49      0.99 o 
   2   4  12        7.12        8.72      0.98 o 
   3   4  12       24.92       23.02      1.47 o 
   4   4  12        6.16        6.88      1.00 o 
   5   4  12        3.57        3.20      0.95 o 
   6   4  12        0.41        0.75      1.12 o 
   7   4  12       26.41       30.96      2.20 o 
   8   4  12       12.10       13.77      3.66 o 
  -1   5  12        0.32        0.04      1.39 o 
   0   5  12        2.24        1.57      1.24 o 
   1   5  12        9.99       14.93      1.47 o 
   2   5  12       13.50       13.41      1.18 o 
   3   5  12       17.65       21.39      1.21 o 
   4   5  12       37.75       39.01      1.72 o 
   5   5  12        0.53        2.12      1.16 o 
   6   5  12        4.13        4.45      1.27 o 
   7   5  12       27.51       30.93      2.17 o 
   8   5  12        3.69        1.21      1.55 o 
   0   6  12       70.85       74.17      4.55 o 
   1   6  12       33.09       34.84      2.30 o 
   2   6  12       12.18       11.48      1.50 o 
   3   6  12        0.77        0.00      1.41 o 
   4   6  12       30.33       29.92      2.20 o 
   5   6  12        0.07        0.09      0.80 o 
   6   6  12        3.95        2.39      1.21 o 
   7   6  12        0.38        0.58      1.12 o 
   8   6  12       38.30       45.77      6.59 o 
   1   7  12       14.09       15.72      1.76 o 
   2   7  12       31.91       31.42      2.08 o 
   3   7  12      107.89       95.82      4.66 o 
   4   7  12        2.65        3.07      1.19 o 
   5   7  12        0.00        0.05      1.14 o 
   6   7  12       92.35       94.23      4.00 o 
   7   7  12        0.15        4.23      2.07 o 
   2   8  12        0.07        2.01      1.35 o 
   3   8  12        0.73        3.85      1.46 o 
   4   8  12        9.53       10.21      1.77 o 
   5   8  12        7.85        7.05      1.37 o 
   6   8  12        0.01        0.80      1.55 o 
  -1  -2  13      115.98      125.20      4.55 o 
   0  -2  13       42.82       46.35      7.81 o 
   1  -2  13        0.01       -0.52      1.17 o 
   2  -2  13      173.27      184.95      7.93 o 
   3  -2  13       70.79       67.72      3.71 o 
   4  -2  13        7.85        5.61      2.20 o 
  -1  -1  13        2.23        4.21      1.36 o 
   0  -1  13      266.21      281.24      7.98 o 
   1  -1  13      190.42      199.05     15.86 o 
   2  -1  13        0.39       -0.45      1.17 o 
   3  -1  13       76.25       67.41      4.15 o 
   4  -1  13      114.48      118.67      5.09 o 
   5  -1  13        3.24        3.47      1.71 o 
  -1   0  13      229.85      259.44      7.61 o 
   0   0  13       58.35       63.86      3.04 o 
   1   0  13      159.62      167.67      6.56 o 
   2   0  13      308.77      299.92     11.35 o 
   3   0  13       36.74       38.59      2.74 o 
   4   0  13       79.67       75.57      3.32 o 
   5   0  13      135.72      130.40      5.84 o 
   6   0  13       20.59       18.67      4.27 o 
  -2   1  13       39.19       41.97      4.64 o 
  -1   1  13        3.41        2.78      1.45 o 
   0   1  13      121.43      121.37      5.02 o 
   1   1  13      214.03      239.90      6.95 o 
   2   1  13        0.00        0.44      1.22 o 
   3   1  13      302.85      315.47      8.84 o 
   4   1  13      172.80      179.93      6.73 o 
   5   1  13        0.32        0.03      0.95 o 
   6   1  13      129.90      115.99     10.13 o 
  -1   2  13       51.75       52.00      2.97 o 
   0   2  13        1.94        0.77      1.33 o 
   1   2  13      136.54      139.93      4.74 o 
   2   2  13      112.40      106.85      3.94 o 
   3   2  13       37.78       38.01      2.26 o 
   4   2  13       48.46       40.37      3.02 o 
   5   2  13      328.28      339.48     12.36 o 
   6   2  13       82.53       92.39      4.00 o 
   7   2  13       43.93       46.01      2.41 o 
  -1   3  13       15.20       14.27      1.98 o 
   0   3  13       42.20       44.69      3.11 o 
   1   3  13       14.44       12.69      1.79 o 
   2   3  13       56.97       54.22      2.49 o 
   3   3  13      153.86      154.98      3.91 o 
   4   3  13       37.74       38.91      1.96 o 
   5   3  13        1.45        1.48      0.89 o 
   6   3  13      112.41      105.49      3.42 o 
   7   3  13      148.36      169.96      9.15 o 
  -1   4  13        3.04        3.13      1.64 o 
   0   4  13       75.68       79.95      3.61 o 
   1   4  13       62.14       58.18      2.64 o 
   2   4  13       37.42       38.00      2.16 o 
   3   4  13        2.35        1.51      0.91 o 
   4   4  13      122.06      115.83      3.63 o 
   5   4  13      144.32      154.11      4.38 o 
   6   4  13       12.88       14.14      2.07 o 
   7   4  13       39.90       55.69      6.10 o 
   0   5  13       28.68       25.28      2.28 o 
   1   5  13       70.74       79.26      3.56 o 
   2   5  13      111.92      112.98      4.37 o 
   3   5  13       61.82       57.18      2.17 o 
   4   5  13        5.81        6.63      0.96 o 
   5   5  13       79.18       77.49      3.45 o 
   6   5  13      160.48      171.89      6.98 o 
   7   5  13       30.79       37.14      2.53 o 
   1   6  13       77.55       87.94      3.74 o 
   2   6  13        5.95        3.96      1.35 o 
   3   6  13       77.22       78.10      3.03 o 
   4   6  13      124.83      129.47      4.05 o 
   5   6  13       58.93       58.40      4.05 o 
   6   6  13        8.31        6.58      2.41 o 
   7   6  13      111.59      121.70      5.19 o 
   2   7  13       84.80       89.23      3.74 o 
   3   7  13       45.47       52.11      3.86 o 
   4   7  13        0.84        3.14      1.41 o 
   5   7  13      127.27      130.20      6.32 o 
   6   7  13      164.04      173.87      7.67 o 
   1  -1  14      103.13      105.02      4.92 o 
   2  -1  14       11.74       12.70      1.98 o 
   3  -1  14       16.18       14.53      2.07 o 
   0   0  14       15.34       15.80      1.88 o 
   1   0  14       12.97        7.68      1.81 o 
   2   0  14        0.41       -0.46      2.32 o 
   3   0  14      152.00      158.70     10.86 o 
   4   0  14        0.67       -0.10      1.22 o 
   0   1  14       29.54       27.94      2.28 o 
   1   1  14       80.49       79.30      4.27 o 
   2   1  14        2.43        0.96      1.35 o 
   3   1  14        5.46        5.61      1.58 o 
   4   1  14        6.92        3.92      1.59 o 
   5   1  14       57.73       62.89      5.31 o 
   0   2  14       64.92       63.47      3.31 o 
   1   2  14        0.64       -0.35      1.22 o 
   2   2  14       83.18       84.06      4.30 o 
   3   2  14       21.78       19.26      3.29 o 
   4   2  14        3.77        0.03      1.20 o 
   5   2  14        3.63        1.53      2.11 o 
   6   2  14        0.01        1.25      1.29 o 
   0   3  14       61.21       67.40      3.45 o 
   1   3  14      201.82      205.63      6.48 o 
   2   3  14       11.09        7.23      1.57 o 
   3   3  14       60.36       57.26      3.01 o 
   4   3  14       61.25       64.02      3.15 o 
   5   3  14        1.03        1.82      1.06 o 
   6   3  14        0.47       -0.17      0.96 o 
   1   4  14        0.57        1.22      1.50 o 
   2   4  14       98.15       93.88      3.48 o 
   3   4  14       82.14       87.81      2.83 o 
   4   4  14        4.87        3.41      1.16 o 
   5   4  14       62.01       59.12      3.03 o 
   6   4  14       22.35       28.31      2.20 o 
   1   5  14      115.95      122.95      4.20 o 
   2   5  14       21.16       19.71      1.88 o 
   3   5  14       16.66       17.61      1.50 o 
   4   5  14       58.53       55.49      2.95 o 
   5   5  14       35.01       45.32      2.81 o 
   6   5  14        6.39        5.11      1.60 o 
   2   6  14       15.73       11.14      2.21 o 
   3   6  14       58.85       63.69      2.48 o 
   4   6  14        0.01       -0.03      1.22 o 
   5   6  14       46.88       57.62      3.85 o 
   6   6  14       40.90       49.78      6.59 o 
   3   2  15        4.85        8.58      2.32 o 
   3   3  15      153.57      163.39      6.64 o 
   4   3  15        0.03       -1.26      1.26 o 
   3   4  15        1.77        2.65      2.98 o 
   4   4  15       52.05       57.65      3.15 o 
                                                 
